# Supplementary material for: A comparison of RNA-seq and exon arrays for whole genome transcription profiling of the L5 spinal nerve transection model of neuropathic pain in the rat
Source: Mol Pain. 2014 Jan 28;10:7. doi: 10.1186/1744-8069-10-7 (PMC4021616; doi:10.1186/1744-8069-10-7)
Supplement: Additional file 1 — Inter-platform correlation at the gene level. Each pdf file in this zipped folder contains plots of RNA-seq RPKM expression vs. microarray normalised probe intensity for all respective samples. Spearman’s correlation coefficient is indicated in the top left corner of each graph. [file 1744-8069-10-7-S1.zip]

Archive with 19 entries (16 files):
- Additional File 1/
- Additional File 1/.DS_Store
- __MACOSX/
- __MACOSX/Additional File 1/
- __MACOSX/Additional File 1/._.DS_Store
- Additional File 1/InterPlatformGeneLevel_17Mcore.pdf
- __MACOSX/Additional File 1/._InterPlatformGeneLevel_17Mcore.pdf
- Additional File 1/InterPlatformGeneLevel_17Mextd.pdf
- Additional File 1/InterPlatformGeneLevel_17Mfull.pdf
- __MACOSX/Additional File 1/._InterPlatformGeneLevel_17Mfull.pdf
- Additional File 1/InterPlatformGeneLevel_25Mcore.pdf
- Additional File 1/InterPlatformGeneLevel_25Mextd.pdf
- __MACOSX/Additional File 1/._InterPlatformGeneLevel_25Mextd.pdf
- Additional File 1/InterPlatformGeneLevel_25Mfull.pdf
- __MACOSX/Additional File 1/._InterPlatformGeneLevel_25Mfull.pdf
- Additional File 1/InterPlatformGeneLevel_50Mcore.pdf
- Additional File 1/InterPlatformGeneLevel_50Mextd.pdf
- __MACOSX/Additional File 1/._InterPlatformGeneLevel_50Mextd.pdf
- Additional File 1/InterPlatformGeneLevel_50Mfull.pdf
