# Supplementary material for: A comparison of RNA-seq and exon arrays for whole genome transcription profiling of the L5 spinal nerve transection model of neuropathic pain in the rat
Source: Mol Pain. 2014 Jan 28;10:7. doi: 10.1186/1744-8069-10-7 (PMC4021616; doi:10.1186/1744-8069-10-7)
Supplement: Additional file 4 — Overlap between platforms at the exon level, for all sequencing depths. Number of exons called as DE for RNA-seq, microarrays and the overlap between them. For lower sequencing depths, microarrays call more exons as DE. [file 1744-8069-10-7-S4.xls]

## Sheet: Additional file 4.csv
Probe set	Sequencing depth	DE: RNA-seq only	DE: Both platforms	DE: Microarray only
core	17	9799	5979	13255
core	25	15166	7995	11239
core	50	23582	10142	9092
extended	17	6253	9525	23667
extended	25	10183	12978	20214
extended	50	16775	16949	16243
full	17	6198	9580	24642
full	25	10085	13076	21146
full	50	16574	17150	17072
