# Supplementary material for: A comparison of RNA-seq and exon arrays for whole genome transcription profiling of the L5 spinal nerve transection model of neuropathic pain in the rat
Source: Mol Pain. 2014 Jan 28;10:7. doi: 10.1186/1744-8069-10-7 (PMC4021616; doi:10.1186/1744-8069-10-7)
Supplement: Additional file 5 — Fold change at exonic and intronic levels and p-values. Table containing fold changes calculated by DEXseq at intronic and exonic level and DEXSeq p-values for all genes tested. [file 1744-8069-10-7-S5.xls]

## Sheet: Additional file 5.csv
Ensembl.ID	Fold.change.exon.level	Fold.change.intron.level	mean.expression.exon.level	mean.expression.intron.level	p.value	FDR	ensembl_symbol
ENSRNOG00000000024	0.203451	0.282219	267.517	190.793	0.668182	0.748283	HEBP1
ENSRNOG00000000044	-0.81103	-0.0987167	679.981	375.744	1.08631e-06	6.03841e-06	Tmem175
ENSRNOG00000000047	0.109755	0.35762	2195.3	351.392	0.06548	0.103535	Cd82
ENSRNOG00000000066	-0.925327	-0.0166411	883.675	335.783	2.66621e-06	1.37754e-05	Fbxo28
ENSRNOG00000000068	0.402763	0.339469	207.773	228.195	0.8158	0.868893	Ppp2r5a
ENSRNOG00000000096	-1.11782	-1.02349	431.525	1472.55	0.510084	0.600625	Pdzk1
ENSRNOG00000000098	-0.116573	-0.0222031	666.523	1433.98	0.483938	0.575513	Zfp364
ENSRNOG00000000108	0.310266	0.299545	715.647	342.608	0.974667	0.98167	Aga
ENSRNOG00000000121	-0.292886	0.333626	242.408	171.62	0.000541412	0.00148808	Pigv
ENSRNOG00000000123	0.357141	0.59483	799.997	673.355	0.0827982	0.127968	Rnf19b
ENSRNOG00000000142	-0.0912931	0.402168	1828.9	209.449	0.0291498	0.0505808	Plxdc2
ENSRNOG00000000147	-0.417026	0.180819	1849.03	263.072	5.48951e-05	0.000194699	Mast2
ENSRNOG00000000155	-0.311602	0.252919	657.184	385.9	0.00011285	0.000368622	Cog3
ENSRNOG00000000164	-0.496159	-0.132118	6682.38	2971.78	0.00232461	0.0053609	Lamp2
ENSRNOG00000000175	-0.0356716	0.362024	297.711	237.857	0.0167941	0.031207	Mier2
ENSRNOG00000000221	-0.0199083	0.218061	653.79	206.177	0.134317	0.194361	Abhd5
ENSRNOG00000000231	-1.06722	-0.503639	1390.51	559.786	2.46796e-05	9.50805e-05	Kctd17
ENSRNOG00000000247	-0.248586	0.415144	1056.01	220.254	1.94633e-05	7.795e-05	Mfsd11
ENSRNOG00000000248	0.15401	0.433543	3422.06	1237.21	0.0233314	0.0415125	Srsf2
ENSRNOG00000000262	0.134529	0.573193	384.632	287.538	0.00587419	0.0122026	Zfp821
ENSRNOG00000000281	-0.198212	-0.282868	345.786	509.178	0.57893	0.663771	Prodh
ENSRNOG00000000299	-0.276216	0.494746	661.503	190.182	3.6546e-06	1.81828e-05	Foxo3
ENSRNOG00000000307	0.175113	0.205334	2104.83	448.128	0.821069	0.873096	Mical1
ENSRNOG00000000314	0.24095	0.656875	3482.46	248.144	0.00520533	0.0109045	Sec63
ENSRNOG00000000327	-0.801704	0.0435298	864.278	244.093	3.54885e-08	2.97955e-07	Hace1
ENSRNOG00000000340	-0.118179	0.254697	2279.25	416.451	0.00578718	0.0120607	RGD1304704
ENSRNOG00000000341	1.64956	1.07852	3195.64	474.328	5.51493e-05	0.000195386	Nid2
ENSRNOG00000000380	0.404021	0.502387	415.253	209.914	0.550759	0.639412	Sirt1
ENSRNOG00000000381	-0.212829	0.255372	850.846	348.917	0.00144337	0.00353872	Herc4
ENSRNOG00000000396	-0.177414	0.654818	1193.51	250.682	4.18259e-08	3.45761e-07	Ddx50
ENSRNOG00000000398	0.0395775	0.656816	324.052	194.645	0.000364541	0.00104562	Zufsp
ENSRNOG00000000408	-0.466582	0.112455	1771.35	256.074	9.79575e-05	0.00032619	Gopc
ENSRNOG00000000412	-0.0384461	0.234738	2391.4	193.211	0.0824508	0.127615	Slc35f1
ENSRNOG00000000417	0.0383521	0.303598	3724.22	388.276	0.0537144	0.0867176	Numa1
ENSRNOG00000000483	-0.227998	0.250271	450.881	229.903	0.00307336	0.00685711	Syngap1
ENSRNOG00000000489	-0.518375	0.380088	2794.9	391.952	1.11847e-10	1.99223e-09	Nudt3
ENSRNOG00000000498	0.856472	0.70606	1785.02	847.262	0.430072	0.522438	Anks1a
ENSRNOG00000000503	0.311154	0.721626	658.422	196.795	0.0340372	0.0581228	Ppard
ENSRNOG00000000504	-0.53082	-0.215815	304.011	182.395	0.0907564	0.138607	Fance
ENSRNOG00000000511	-0.487378	0.207791	837.141	258.896	5.96237e-06	2.76188e-05	Srpk1
ENSRNOG00000000513	0.210376	0.702202	1555.2	651.715	0.000236693	0.000711182	Mapk14
ENSRNOG00000000519	0.376997	0.204644	896.245	608.802	0.243224	0.326323	Stk38
ENSRNOG00000000520	-0.141458	0.616629	850.512	793.311	1.72015e-08	1.5578e-07	Srsf3
ENSRNOG00000000539	-0.476121	0.280798	2542.96	347.555	1.38288e-07	9.71327e-07	Zfand3
ENSRNOG00000000540	-0.613013	0.175627	443.736	192.526	5.08756e-05	0.000182045	Btbd9
ENSRNOG00000000565	0.179203	0.125715	1171.07	528.457	0.736323	0.804926	Sgpl1
ENSRNOG00000000571	-0.179399	0.196744	39994.2	439.409	0.00414058	0.00888172	Psap
ENSRNOG00000000573	-0.508024	-0.228184	17124.8	585.698	0.0368876	0.0622647	Spock2
ENSRNOG00000000585	-0.84937	0.185248	1953.39	207.132	1.8503e-11	4.58874e-10	Amd1
ENSRNOG00000000593	-0.0474779	-0.216962	989.291	305.203	0.314764	0.404624	Rev3l
ENSRNOG00000000595	-0.463996	-0.286103	180.09	344.505	0.297889	0.386943	Traf3ip2
ENSRNOG00000000596	0.125265	0.619703	1807.33	788.947	0.000155832	0.000493036	Fyn
ENSRNOG00000000604	0.255852	0.594075	1364.38	336.695	0.0192858	0.0352479	Hdac2
ENSRNOG00000000610	-1.24734	-0.0824065	1336.59	242.189	1.35447e-14	8.15298e-13	Cisd1
ENSRNOG00000000614	0.827942	0.994328	663.391	174.291	0.354383	0.446475	Bicc1
ENSRNOG00000000648	0.504125	0.663723	2251.62	761.636	0.219375	0.299387	Jmjd1c
ENSRNOG00000000655	1.78155	1.57608	700.882	205.15	0.223125	0.303653	Ptprc
ENSRNOG00000000664	-0.130446	0.398459	562.968	285.922	0.000542055	0.00148857	Tpst2
ENSRNOG00000000665	-0.320828	-0.301373	1402.58	416.318	0.919252	0.944075	Pitpnb
ENSRNOG00000000695	0.589509	0.76059	837.631	490.479	0.329333	0.42017	Ssh1
ENSRNOG00000000708	-1.65324	-1.00487	992.288	179.571	0.000697196	0.00185459	Sgsm1
ENSRNOG00000000711	1.62347	1.85413	122.524	149.689	0.291182	0.379301	RGD1306556
ENSRNOG00000000729	-0.457111	-0.0685283	218.031	280.188	0.0214312	0.0386789	Tmlhe
ENSRNOG00000000774	-0.607577	-0.238612	11611.7	1230.15	0.00222577	0.00515138	Gabbr1
ENSRNOG00000000785	-0.122003	0.0802022	407.167	214.825	0.218352	0.298291	Trim39
ENSRNOG00000000796	-0.412489	0.0139711	6291.86	248.087	0.0035217	0.0076976	Ranbp2
ENSRNOG00000000808	-0.65668	0.0277792	1207.02	332.209	2.11708e-06	1.11527e-05	Hsf2
ENSRNOG00000000809	0.588656	0.601711	263.198	657.093	0.93695	0.955623	Atat1
ENSRNOG00000000841	0.378548	0.762193	2472.06	1810.69	0.00192161	0.00450699	Ddx39b
ENSRNOG00000000845	-0.363111	0.732455	1318.92	439.41	5.55112e-15	3.65241e-13	Abhd16a
ENSRNOG00000000851	-0.21726	0.525107	2759.24	198.472	2.80249e-05	0.000106673	Bag6
ENSRNOG00000000879	-1.10239	0.0194407	1484.75	201.653	3.94234e-09	4.25087e-08	Slc9a6
ENSRNOG00000000900	0.384613	0.871781	675.674	246.482	0.00177626	0.00420769	Tpst1
ENSRNOG00000000921	-0.692768	0.308345	5828.45	194.792	7.55007e-11	1.46635e-09	Ubl3
ENSRNOG00000000931	-0.0417765	0.113536	677.126	1057.54	0.247155	0.330688	SFSWAP
ENSRNOG00000000936	-0.3463	-0.0412758	491.114	645.879	0.0302536	0.0523833	Stx2
ENSRNOG00000000954	0.0744097	-0.138957	459.798	582.034	0.167698	0.237027	Rpo1-3
ENSRNOG00000000977	-0.743629	-0.189866	1218.08	293.498	0.000144199	0.000460294	Pnpla6
ENSRNOG00000000981	0.314869	0.0958352	808.461	441.918	0.332064	0.42266	Scarb1
ENSRNOG00000000985	0.735079	0.657621	23.6064	197.045	0.867411	0.905906	Cpsf4
ENSRNOG00000000991	1.60737	1.79518	1378.74	173.409	0.232104	0.313491	Arpc1b
ENSRNOG00000000996	-0.1819	0.566817	2449.66	294.689	2.06525e-07	1.3814e-06	Arpc1a
ENSRNOG00000000999	0.635754	0.740809	1737.95	257.354	0.543289	0.631913	Smurf1
ENSRNOG00000001004	0.232937	0.56886	4441.2	854.691	0.00741503	0.0150164	Ncor2
ENSRNOG00000001010	-0.452316	0.449537	1598.51	241.51	2.4458e-07	1.60923e-06	Tecpr1
ENSRNOG00000001019	-0.207004	-0.0851184	836.016	1257.99	0.363258	0.455042	Atp6v0a2
ENSRNOG00000001030	-0.799638	0.764363	8230.06	687.668	0	0	Tsc22d1
ENSRNOG00000001032	-0.192848	0.422315	911.205	282.716	4.02522e-05	0.000146636	Ccz1
ENSRNOG00000001033	-0.43654	0.369585	409.679	171.322	2.56306e-06	1.33279e-05	Nufip1
ENSRNOG00000001044	0.132633	-0.361826	725.992	203.833	0.00193405	0.00452823	Aimp2
ENSRNOG00000001058	-0.425891	0.220046	673.886	218.681	4.89719e-05	0.000175428	Timm44
ENSRNOG00000001062	-0.542503	-0.0842181	28.7119	257.574	0.121244	0.177839	Setd8
ENSRNOG00000001064	-0.700006	-0.342525	1925.29	264.942	0.0139095	0.0263479	Sbno1
ENSRNOG00000001068	0.0928595	0.608525	3301.1	406.107	0.000192399	0.000595863	Rac1
ENSRNOG00000001069	0.432907	0.405499	867.248	510.876	0.862435	0.903636	Elavl1
ENSRNOG00000001070	-0.503572	0.269722	1749.75	214.969	4.64297e-07	2.81371e-06	Cdk2ap1
ENSRNOG00000001082	-1.57413	-1.29476	663.49	404.111	0.0538389	0.0868753	Abcb9
ENSRNOG00000001090	1.65401	1.83564	2936.22	1388.04	0.184857	0.25722	Stard13
ENSRNOG00000001101	0.0414139	0.636424	804.047	180.56	0.00026552	0.000786976	Rnf216
ENSRNOG00000001106	-0.490176	0.684638	603.393	174.129	1.79221e-10	2.9055e-09	Denr
ENSRNOG00000001113	-1.19245	-0.855992	2156.39	232.849	0.303099	0.392762	Mmd2
ENSRNOG00000001120	0.450449	0.718949	1055.59	281.658	0.0713756	0.112033	Med13l
ENSRNOG00000001126	-0.0548046	-2.00432	595.005	555.324	5.59211e-08	4.48482e-07	Fbxw8
ENSRNOG00000001128	-2.2415	-1.34267	501.822	200.774	8.41482e-07	4.80166e-06	Tesc
ENSRNOG00000001139	-0.602036	0.0606664	1106.06	329.697	4.97169e-06	2.36303e-05	Suds3
ENSRNOG00000001142	0.649596	0.561156	409.391	166.272	0.695785	0.772988	Prkab1
ENSRNOG00000001149	0.639703	0.564482	1819.79	529.276	0.732496	0.801891	Pxn
ENSRNOG00000001163	0.645194	0.554436	294.336	206.383	0.679571	0.757062	Srsf9
ENSRNOG00000001172	-0.405522	0.493938	5541.49	235.901	6.83965e-08	5.33752e-07	Rnf10
ENSRNOG00000001173	-1.61869	-0.93218	1738.3	1063.87	1.39221e-05	5.80657e-05	Cabp1
ENSRNOG00000001178	-0.303194	0.44609	656.79	340.582	4.13555e-07	2.53962e-06	Sppl3-ps1
ENSRNOG00000001190	0.336551	0.170894	1043.61	794.344	0.311824	0.401166	Git2
ENSRNOG00000001204	0.787146	0.781282	1219.66	342.421	0.998033	0.998342	Ankrd13a
ENSRNOG00000001222	0.131203	0.661445	420.123	204.467	0.00122385	0.00305393	Ube2g2
ENSRNOG00000001223	0.487106	0.577257	3437.1	249.445	0.615993	0.698544	Pttg1ip
ENSRNOG00000001227	-0.378587	0.186965	1615.32	279.296	9.097e-05	0.000306145	Adarb1
ENSRNOG00000001229	3.09193	2.99936	5561.87	1515.75	0.500479	0.591476	Col18a1
ENSRNOG00000001235	-0.0293765	0.393458	4112.07	337.023	0.00325631	0.00719066	Gna12
ENSRNOG00000001237	-0.333262	0.177914	946.502	310.7	0.000515988	0.00142671	Cabin1
ENSRNOG00000001238	0.0639145	0.545612	1142.4	377.262	0.000760713	0.00200699	Rsrc2
ENSRNOG00000001245	-1.16848	-0.532866	2807.9	1411.47	2.79838e-05	0.000106673	Pcbp3
ENSRNOG00000001247	-0.285056	0.166848	1697.99	454.552	0.00916999	0.0180931	Clip1
ENSRNOG00000001254	1.19379	1.08996	3667.12	292.679	0.503084	0.594336	Col6a2
ENSRNOG00000001256	-0.453533	0.299871	1681.58	569.875	2.01706e-08	1.79146e-07	Atxn2
ENSRNOG00000001267	-0.619149	-0.598769	666.586	365.215	0.936829	0.955623	Lss
ENSRNOG00000001269	-0.227713	-0.0607898	2698.01	1919.4	0.179477	0.250708	PPP1CC
ENSRNOG00000001272	-0.467075	0.0100959	1471.12	278.175	0.00114223	0.00286804	Mcm3ap
ENSRNOG00000001285	-0.83462	0.456999	10250.7	443.525	3.36643e-08	2.84866e-07	Atp2a2
ENSRNOG00000001291	-1.31781	-0.449254	1911.99	219.062	5.19223e-06	2.44733e-05	Adap1
ENSRNOG00000001296	1.74459	1.62544	527.258	918.552	0.492074	0.583038	P2rx7
ENSRNOG00000001299	0.0715283	0.108495	648.073	409.718	0.78079	0.842459	Sun1
ENSRNOG00000001300	0.615458	1.21272	664.377	226.99	0.00126425	0.0031426	P2rx4
ENSRNOG00000001303	-0.538326	0.0987409	1955.61	278.515	1.32533e-05	5.54916e-05	Specc1l
ENSRNOG00000001312	-0.119151	-0.229766	694.308	373.862	0.548003	0.63713	Pdgfa
ENSRNOG00000001313	-1.09332	-0.763331	638.48	200.411	0.128774	0.187689	Gnaz
ENSRNOG00000001316	-0.442902	0.187333	4572.32	558.733	1.75469e-06	9.44425e-06	Anapc5
ENSRNOG00000001325	0.5711	0.0123075	200.013	231.621	0.00174478	0.00414835	Il3ra
ENSRNOG00000001339	-0.578019	-0.0706605	730.751	325.915	0.000602838	0.00163328	Psmd9
ENSRNOG00000001341	0.0640182	0.363862	115.621	443.089	0.11217	0.165888	Zfp113
ENSRNOG00000001345	-0.294977	0.645569	656.124	209.344	5.88485e-09	6.0231e-08	Mapkapk5
ENSRNOG00000001348	0.674059	1.13715	1098.24	293.738	0.00176094	0.00418062	Erp29
ENSRNOG00000001350	-0.490447	-0.193895	589.194	682.818	0.0339179	0.0579497	Naa25
ENSRNOG00000001351	0.413342	0.686009	1488.94	395.355	0.0524804	0.0849382	Trafd1
ENSRNOG00000001352	-0.734197	0.00747426	3961.32	341.547	3.2204e-05	0.000120587	RGD1309762
ENSRNOG00000001355	-0.182127	0.406464	768.352	295.741	9.85173e-05	0.000327443	TAF6
ENSRNOG00000001368	-2.20777	-1.80485	4347.24	228.123	0.0280515	0.0488326	Rph3a
ENSRNOG00000001379	-0.712127	-0.865741	21.2798	186.555	0.661986	0.74312	Cyp3a62
ENSRNOG00000001380	0.350024	0.376823	2619.94	261.077	0.827405	0.877774	Tpcn1
ENSRNOG00000001383	0.646115	1.10318	548.976	407.003	0.00170468	0.004065	Slc24a6
ENSRNOG00000001409	0.0729794	0.504677	1469.12	215.617	0.00536555	0.011211	Gnb2
ENSRNOG00000001415	0.371602	0.735018	2725.46	177.092	0.0252489	0.0444336	Ap1s1
ENSRNOG00000001420	-0.675245	0.449608	1950.8	191.782	8.16125e-13	2.63119e-11	FIS1
ENSRNOG00000001422	-0.273557	-1.15321	14.7929	226.967	0.122655	0.179581	Col26a1
ENSRNOG00000001424	0.792819	0.962981	620.782	1687.25	0.196555	0.271505	Cux1
ENSRNOG00000001432	0.111271	0.767722	154.146	208.281	0.000456605	0.00127897	Dtx2
ENSRNOG00000001436	-1.19424	-1.1777	19874	32143.5	0.942625	0.958683	Ywhag
ENSRNOG00000001439	-1.07974	-0.737522	178.455	571.613	0.18195	0.253722	Srrm3
ENSRNOG00000001448	-0.414402	-0.0416501	2427.94	488.304	0.0920233	0.140276	Hip1
ENSRNOG00000001455	0.299496	0.000746839	1032.23	420.614	0.0873174	0.133862	Kif13a
ENSRNOG00000001470	-1.58143	-0.438043	3482.67	297.144	1.01286e-10	1.82428e-09	Limk1
ENSRNOG00000001479	-0.513776	0.14843	4226.15	442.198	1.05017e-06	5.86787e-06	Gtf2i
ENSRNOG00000001487	-0.950338	-0.9296	1948.54	489.762	0.866648	0.905403	Fam120b
ENSRNOG00000001488	-0.643303	0.29921	3272.98	290.465	7.15838e-11	1.39871e-09	Psmb1
ENSRNOG00000001494	-0.817998	0.0905705	3876.76	206.707	9.32555e-09	9.11078e-08	Napa
ENSRNOG00000001500	-0.693629	-0.629126	1194.5	640.24	0.671766	0.750649	Rab4b
ENSRNOG00000001515	-0.188341	-0.109034	574.23	2565.61	0.54949	0.638399	B230120H23Rik
ENSRNOG00000001518	0.686027	0.908502	4270.3	636.846	0.107656	0.159725	Itga6
ENSRNOG00000001522	-0.221576	0.273811	85.0813	179.997	0.0216415	0.0389572	Metap1d
ENSRNOG00000001525	0.553538	0.70711	2226.99	578.673	0.270834	0.356979	Igsf11
ENSRNOG00000001555	0.411721	0.832834	398.85	184.518	0.0129535	0.0248045	Btg3
ENSRNOG00000001557	1.55304	1.46935	623.718	4553.54	0.611196	0.693593	Cxadr
ENSRNOG00000001559	-0.842333	-0.482941	920.285	215.352	0.023391	0.0415725	Mtx2
ENSRNOG00000001593	-0.877565	-0.184242	837.03	233.545	2.46342e-05	9.50805e-05	Lnp
ENSRNOG00000001597	-0.657302	0.196063	779.876	191.817	2.26017e-05	8.83247e-05	Atf2
ENSRNOG00000001623	0.325182	0.324648	387.982	267.569	0.956802	0.967795	Zfp295
ENSRNOG00000001627	0.56827	1.07449	1220.47	761.723	0.000109275	0.00035803	Abi3bp
ENSRNOG00000001633	-0.652329	-0.369802	2011.75	449.61	0.0394918	0.0660725	NEWGENE_1309751
ENSRNOG00000001642	-0.358683	0.165146	874.48	491.801	0.000204384	0.000625175	Tbc1d23
ENSRNOG00000001651	0.412978	0.659318	829.551	331.2	0.103263	0.154344	Dcbld2
ENSRNOG00000001653	-1.17647	3.78568	499.827	1390.78	0	0	St3gal6
ENSRNOG00000001662	-0.194877	0.32483	1304.28	220.295	0.00718198	0.0145994	DYRK1A
ENSRNOG00000001681	-0.068639	0.296894	533.177	221.707	0.0208431	0.0377095	Dscr3
ENSRNOG00000001682	-1.19443	0.152659	11878.8	1150.5	1.02141e-13	4.33291e-12	Ttc3
ENSRNOG00000001686	-1.20148	-0.709564	478.938	252.826	0.00172908	0.00411407	Hlcs
ENSRNOG00000001687	0.208508	-0.0340322	885.396	314.666	0.20908	0.286475	Crybg3
ENSRNOG00000001688	-1.53954	-1.57139	14.1784	245.38	0.95871	0.968321	Sim2
ENSRNOG00000001699	0.0303288	0.173734	311.106	583.373	0.347474	0.439143	Setd4
ENSRNOG00000001700	-1.47194	-0.520793	520.413	324.174	3.52146e-10	5.1841e-09	Dfnb31
ENSRNOG00000001704	-0.679276	-0.0323477	289.264	365.814	0.000842523	0.00219587	Runx1
ENSRNOG00000001709	-0.476692	0.0399687	11517.3	284.328	0.000447491	0.00125672	Ap2m1
ENSRNOG00000001715	-0.670406	0.122165	1127.67	247.112	3.38786e-07	2.13747e-06	Ece2
ENSRNOG00000001717	-0.792558	-0.143493	3097.79	309.36	0.00020485	0.000626005	Opa1
ENSRNOG00000001730	0.0634355	-0.743668	973.953	835.036	1.72802e-05	7.04318e-05	Acap2
ENSRNOG00000001736	-0.756271	-0.417049	266.451	270.193	0.0452008	0.0743886	Bdh1
ENSRNOG00000001752	0.663323	0.626921	234.691	193.311	0.9517	0.964565	Lrrc33
ENSRNOG00000001762	-0.258757	0.202655	2692.7	226.396	0.00208412	0.00485141	Pcyt1a
ENSRNOG00000001764	-0.391368	0.0396917	1129.92	354.19	0.00234141	0.00539194	Vps8
ENSRNOG00000001769	-0.887319	-0.123801	2435.35	844.899	1.54299e-09	1.94321e-08	Tnk2
ENSRNOG00000001773	-0.610374	0.254455	883.941	176.683	1.55272e-07	1.07424e-06	Senp2
ENSRNOG00000001782	0.530565	0.89834	865.125	178.584	0.0338461	0.0578578	Osbpl11
ENSRNOG00000001783	0.261563	0.398582	169.2	538.005	0.360055	0.451856	Tra2b
ENSRNOG00000001786	-0.117205	-0.226533	1386.26	792.852	0.402169	0.49564	Snx4
ENSRNOG00000001793	0.892374	0.746621	541.016	177.663	0.386585	0.47992	Heg1
ENSRNOG00000001796	-2.24425	-1.06867	475.425	215.591	1.77249e-05	7.19712e-05	Dgkg
ENSRNOG00000001804	0.579892	0.584909	535.189	388.964	0.919478	0.944075	Itpr2
ENSRNOG00000001808	0.40798	0.375818	567.312	398.133	0.879534	0.915462	Asun
ENSRNOG00000001811	-0.524226	0.730677	1823.72	308.838	2.30587e-11	5.42636e-10	Fgfr1op2
ENSRNOG00000001813	-1.09787	0.0830062	5510.1	267.072	3.9968e-15	2.92857e-13	Dnm1l
ENSRNOG00000001817	0.311111	0.73243	836.989	235.123	0.00710828	0.0144642	Tm7sf3
ENSRNOG00000001823	0.68362	0.69924	2199.44	295.332	0.931903	0.952284	St6gal1
ENSRNOG00000001827	-0.371025	0.212957	245.306	179.997	0.00125664	0.00312609	Masp1
ENSRNOG00000001828	-0.0947274	0.235601	851.242	241.829	0.0303538	0.0524441	Stk38l
ENSRNOG00000001843	-0.212063	0.410865	782.825	491.766	0.00330788	0.00728458	Bcl6
ENSRNOG00000001849	-0.887153	-0.180757	4427.74	788.937	3.41177e-06	1.70271e-05	Mapk1
ENSRNOG00000001870	-0.227388	0.43182	1826.4	205.561	2.22378e-05	8.72197e-05	Lztr1
ENSRNOG00000001877	0.346295	0.833109	1476.41	720.422	0.000243638	0.00072798	Med15
ENSRNOG00000001878	-0.184536	0.713464	963.736	168.351	2.98426e-07	1.92586e-06	Klhl22
ENSRNOG00000001880	0.48511	0.394989	1665.47	217.569	0.596572	0.679869	Dgcr6
ENSRNOG00000001888	-0.372122	-0.180697	1443.84	261.131	0.226139	0.306848	Arvcf
ENSRNOG00000001928	1.20545	1.63639	464.673	1013.81	0.00472675	0.0100389	Il1rap
ENSRNOG00000001930	0.321466	0.418459	348.481	441.674	0.51841	0.607986	Ccdc50
ENSRNOG00000001931	-2.36667	-1.18152	1571.06	273.461	8.5931e-09	8.60378e-08	Fgf12
ENSRNOG00000001953	0.103547	-0.0419002	1066.47	230.375	0.435376	0.527292	Bace2
ENSRNOG00000001956	-1.06947	-0.420196	666.098	407.975	5.67835e-06	2.64935e-05	Dzip3
ENSRNOG00000001963	0.955526	1.56801	2585.19	206.605	0.00403751	0.00869535	Mx2
ENSRNOG00000001966	-0.123141	0.51406	417.317	221.25	0.00160057	0.00386907	Zbtb20
ENSRNOG00000001982	-0.494641	-0.283489	494.122	254.731	0.266796	0.352521	Cblb
ENSRNOG00000001989	-0.24056	0.239207	5262.53	774.98	0.000157101	0.000496077	Alcam
ENSRNOG00000001996	0.0437996	0.40776	1281.74	566.874	0.00792575	0.0159306	Ythdc1
ENSRNOG00000002010	-0.316829	-0.270341	365.272	2678.26	0.752778	0.818535	Mrps6
ENSRNOG00000002021	-0.236782	0.270621	6902.58	2215.33	2.87801e-05	0.000108905	Son
ENSRNOG00000002035	-1.39861	-1.17002	453.446	306.22	0.147564	0.211256	Paqr3
ENSRNOG00000002036	0.320007	0.372853	650.187	781.56	0.710844	0.785656	Gcfc1
ENSRNOG00000002040	0.393488	0.170254	738.698	266.698	0.185289	0.25771	Bmp2k
ENSRNOG00000002051	-1.14453	-0.22354	8529.69	622.277	4.57862e-09	4.86501e-08	Synj1
ENSRNOG00000002061	0.463753	0.423181	1368.72	309.202	0.811978	0.866253	Ptpn13
ENSRNOG00000002072	-1.26624	-0.677312	157.687	263.322	0.00139328	0.00342113	Fam176c
ENSRNOG00000002093	0.911698	1.18651	3082.16	739.934	0.126003	0.184317	Tgfbr3
ENSRNOG00000002094	-0.548388	0.0646091	1032.49	481.296	9.9572e-06	4.32059e-05	Atg3
ENSRNOG00000002104	0.148883	0.295798	676.693	305.724	0.340773	0.431691	Scaf4
ENSRNOG00000002106	-0.943455	0.260882	2185.28	202.415	5.21805e-15	3.50479e-13	Usp46
ENSRNOG00000002112	-0.537129	0.193154	1875.16	318.865	0.000204237	0.000625175	Zfp644
ENSRNOG00000002115	-0.873994	0.132911	4265.44	215.988	2.41176e-11	5.59389e-10	Sod1
ENSRNOG00000002125	-0.270017	0.065404	6035.16	255.228	0.0214937	0.0387344	Ccni
ENSRNOG00000002126	-0.755448	-0.907108	688.338	894.825	0.416603	0.510113	Ncam2
ENSRNOG00000002139	-0.72964	-0.045297	3080.74	239.404	3.79846e-06	1.87825e-05	C530008M17Rik
ENSRNOG00000002141	0.0117943	0.514865	2828.62	269.062	0.000602234	0.00163328	Cd200
ENSRNOG00000002144	-0.614799	-0.0420619	1220.03	406.713	4.8723e-05	0.000174731	Sec3l1
ENSRNOG00000002146	0.542063	0.630356	995.654	244.81	0.576656	0.661851	Pkd2
ENSRNOG00000002152	-1.06676	-0.144092	2614.06	391.055	1.1537e-07	8.26562e-07	Dcun1d4
ENSRNOG00000002171	0.486544	0.432388	339.595	250.376	0.755449	0.820691	Phldb2
ENSRNOG00000002176	-0.238758	-0.291225	457.264	1486.83	0.696309	0.773303	Pvrl3
ENSRNOG00000002180	0.482728	0.696605	478.346	267.318	0.184411	0.256821	Tbc1d1
ENSRNOG00000002182	-0.173911	0.00334292	1657.11	3282.77	0.151114	0.216241	2011-09-01
ENSRNOG00000002186	-0.298195	0.335541	808.244	212.921	5.56476e-05	0.000196935	Nudt9
ENSRNOG00000002205	-0.997802	-1.05436	4035.47	1763.83	0.602408	0.685443	Ociad1
ENSRNOG00000002209	-2.55126	-2.36556	1274.3	160.019	0.187111	0.259908	Arap2
ENSRNOG00000002210	0.218702	0.726369	2349.85	324.328	0.000324117	0.000940551	Hsd17b11
ENSRNOG00000002216	-0.152682	-0.00644041	927.079	209.982	0.349871	0.441654	Srd5a3
ENSRNOG00000002225	0.0878609	0.429686	2508.04	199.078	0.02477	0.0436863	Scarb2
ENSRNOG00000002229	-0.630412	-0.0217096	758.047	391.414	0.000941905	0.00242059	Adcy5
ENSRNOG00000002240	-0.037513	0.336353	1243.64	185.867	0.0189388	0.0347318	Dirc2
ENSRNOG00000002241	0.271505	0.43272	132.46	234.171	0.412347	0.505853	Hspbap1
ENSRNOG00000002246	-0.84543	0.335441	4411.2	586.385	0	0	Slc30a9
ENSRNOG00000002248	-0.397326	-0.0579373	2276.48	489.994	0.0123104	0.0236806	Fryl
ENSRNOG00000002251	0.0348791	0.537406	1998.45	416.695	0.000275268	0.000813442	Sec31a
ENSRNOG00000002256	-0.0832158	0.380288	3202.6	1265.74	0.000212159	0.000647115	Art3
ENSRNOG00000002262	-0.215981	0.561972	1079.53	195.12	1.08123e-06	6.02053e-06	Enoph1
ENSRNOG00000002270	0.217542	0.375368	1057.9	259.155	0.283514	0.370661	Hnrpdl
ENSRNOG00000002271	0.538927	0.660325	2229.08	514.898	0.3633	0.455042	Slain2
ENSRNOG00000002272	-1.05431	-0.652238	429.756	495.752	0.00684347	0.0139996	Lnx1
ENSRNOG00000002275	-0.224612	0.366416	738.133	443.546	3.74825e-05	0.000137949	Fip1l1
ENSRNOG00000002277	-0.0430421	-0.205341	2528.76	834.57	0.209805	0.287224	Ncor1
ENSRNOG00000002278	0.751231	0.838965	401.358	376.136	0.595367	0.679378	Tec
ENSRNOG00000002292	0.272942	0.467435	1027.72	384.643	0.175883	0.246972	Hnrpd
ENSRNOG00000002294	0.0472978	0.455973	340.422	595.813	0.00761601	0.0153751	Snx29
ENSRNOG00000002296	0.334881	0.379194	385.735	333.093	0.748243	0.814979	Nfxl1
ENSRNOG00000002301	-0.475308	0.342533	3509.59	377.433	3.66334e-09	3.99007e-08	Uso1
ENSRNOG00000002339	-1.1522	-0.732588	1231.34	206.558	0.0061801	0.0127804	Mark1
ENSRNOG00000002343	-0.858865	-0.528192	27773.1	554.267	0.0196067	0.035713	Uchl1
ENSRNOG00000002349	-1.46546	-1.10478	2067.41	280.747	0.013244	0.0252761	Gabra2
ENSRNOG00000002358	0.896198	0.92603	1794.46	236.786	0.71136	0.78585	Scpep1
ENSRNOG00000002376	-0.772651	-0.088924	3316.21	666.027	8.68031e-08	6.49311e-07	CLASP1
ENSRNOG00000002389	-0.186224	0.241389	3911	769.803	0.00083001	0.00216501	Morf4l2
ENSRNOG00000002393	-0.400689	0.046753	5825.61	502.947	0.000703524	0.00186988	Eprs
ENSRNOG00000002403	0.119567	0.375318	2067.31	204.028	0.172186	0.24252	Fam129a
ENSRNOG00000002419	0.12684	0.903382	24138.1	594.844	2.99773e-09	3.41508e-08	Plp1
ENSRNOG00000002420	0.330558	0.532647	1102.06	614.448	0.13747	0.198213	Zc3h7a
ENSRNOG00000002433	-1.05363	-0.63691	2176.75	290.214	0.00375699	0.0081566	G3bp2
ENSRNOG00000002436	1.96089	2.43429	2073.3	214.847	0.0119961	0.0231451	Mmd
ENSRNOG00000002452	0.200645	0.201479	375.287	333.942	0.933473	0.953077	Txndc11
ENSRNOG00000002461	0.554428	0.485742	6249.86	399.183	0.641452	0.72385	Nid1
ENSRNOG00000002519	0.0615289	0.520227	592.153	219.853	0.00489806	0.0103218	Magt1
ENSRNOG00000002520	1.73877	1.93456	2376.8	148.616	0.256262	0.341118	Litaf
ENSRNOG00000002523	-0.110825	0.352463	2982.01	815.748	0.000282407	0.000829974	Epn2
ENSRNOG00000002538	-0.699317	-1.29587	139.425	364.474	0.00103135	0.00262438	Epb4.1l5
ENSRNOG00000002545	-0.445629	0.108035	3070.04	1422.59	8.13039e-06	3.61052e-05	RGD1309748
ENSRNOG00000002550	-0.0466693	0.298571	1038.15	196.205	0.0315392	0.0541729	Atrx
ENSRNOG00000002553	0.14246	0.657859	1304.35	277.908	0.000556804	0.00152518	RGD1311122
ENSRNOG00000002563	-0.911288	0.517241	744.66	426.019	1.21347e-13	5.02487e-12	Mcts1
ENSRNOG00000002580	-0.237843	0.261633	510.308	338.786	0.000952362	0.0024446	Trmt1l
ENSRNOG00000002588	-0.578641	0.0250975	472.053	353.116	7.13115e-05	0.000245366	Clec16a
ENSRNOG00000002609	-0.622586	-0.0286232	236.771	353.571	0.000737953	0.00195333	Ero1lb
ENSRNOG00000002615	-0.32399	0.311605	1270.73	438.08	5.11909e-06	2.41639e-05	Pmm2
ENSRNOG00000002618	0.0878998	0.555022	3253.51	1017.68	0.000233179	0.000702587	Ivns1abp
ENSRNOG00000002627	-0.689269	0.208365	1284.81	206.031	3.6937e-08	3.0851e-07	Kctd3
ENSRNOG00000002635	-1.13301	0.201747	688.239	646.022	0	0	Dexi
ENSRNOG00000002642	-0.345748	0.207471	1146.93	221.965	0.000372502	0.00106467	Ptges3
ENSRNOG00000002643	1.05207	0.99614	1304.67	262.108	0.827975	0.877895	Ugdh
ENSRNOG00000002652	-1.85005	-1.6802	1886.32	1253.57	0.197866	0.272965	Rap1gap2
ENSRNOG00000002669	-0.963921	-0.531507	2503.55	219.424	0.00392953	0.00849686	RGD1307222
ENSRNOG00000002680	0.903196	0.701519	11137.1	514.868	0.213927	0.292742	Lamc1
ENSRNOG00000002697	-0.106418	0.00125652	523.197	217.901	0.479834	0.571898	Mtmr1
ENSRNOG00000002722	-0.452259	-0.329783	3151.59	2593.88	0.325614	0.416249	Sec14l1
ENSRNOG00000002724	-0.59194	-0.0401337	910.843	374.111	0.000129199	0.000415293	Prpsap2
ENSRNOG00000002746	-2.06024	-1.95548	8633.58	32461.3	0.310408	0.399822	Fstl1
ENSRNOG00000002749	-0.450966	0.184327	11229.7	938.138	4.44585e-07	2.70953e-06	Spag9
ENSRNOG00000002757	-0.610428	-0.0010303	372.404	204.467	0.000269863	0.0007982	Tada2a
ENSRNOG00000002763	-0.340274	-0.0279199	1629.44	439.702	0.0233866	0.0415725	Ulk2
ENSRNOG00000002775	1.27166	1.69523	385.825	171.904	0.0526087	0.0851032	Npl
ENSRNOG00000002778	-0.228751	0.375953	299.135	196.414	0.000477071	0.00132839	Aatf
ENSRNOG00000002783	0.2578	0.260723	60.7997	686.107	0.987801	0.991851	Serpinc1
ENSRNOG00000002791	-0.756469	-0.566591	121.223	229.337	0.359272	0.451048	Bcl2
ENSRNOG00000002807	0.394271	0.437149	1671.9	1240.27	0.713732	0.787229	2009-09-01
ENSRNOG00000002833	-0.642447	0.339927	1794.26	349.204	2.5269e-09	2.92034e-08	Gsk3b
ENSRNOG00000002835	0.249273	0.536493	1390.91	188.6	0.106314	0.158098	Luc7l3
ENSRNOG00000002841	-0.704349	-0.0390156	3289.05	457.317	2.00702e-05	7.98842e-05	Cdc42bpa
ENSRNOG00000002875	-0.909265	-0.81727	1254.62	428.888	0.490038	0.581135	Klhl20
ENSRNOG00000002879	-0.966933	-0.177499	884.397	312.178	5.76055e-08	4.60844e-07	Psen2
ENSRNOG00000002882	-0.223095	-0.0616994	396.781	324.673	0.31091	0.400309	Zcchc2
ENSRNOG00000002907	-1.23032	-0.576743	742.803	625.69	1.91262e-06	1.02091e-05	Plekha6
ENSRNOG00000002912	0.0395469	0.641076	415.02	166.504	0.0029227	0.00657099	Parn
ENSRNOG00000002940	-0.463197	-0.208455	4980.08	492.184	0.0572641	0.091668	Ankrd17
ENSRNOG00000002948	0.980526	-0.116951	215.423	246.545	2.00091e-06	1.06276e-05	Abcc3
ENSRNOG00000002949	-0.397081	1.13982	1655.01	365.071	0	0	Pgs1
ENSRNOG00000002969	-0.233839	0.178673	1078.36	402.254	0.0194183	0.0354299	ITPKB
ENSRNOG00000002989	-0.599009	0.539931	1582.68	195.411	4.72178e-13	1.63688e-11	Nmt1
ENSRNOG00000002993	0.375046	0.392424	351.231	2573.07	0.904147	0.933388	Zc3h11a
ENSRNOG00000003005	0.506281	0.922383	580.987	454.863	0.0142589	0.0269307	Rasgef1c
ENSRNOG00000003018	1.49466	1.27553	1751.02	384.775	0.364556	0.456084	Olfml2b
ENSRNOG00000003019	0.416703	0.566811	1236.23	208.239	0.331992	0.42266	Ubn1
ENSRNOG00000003031	1.98364	1.78311	1406.49	188.477	0.228445	0.309457	Atp2b4
ENSRNOG00000003048	-0.187576	0.28432	912.809	278.703	0.00183698	0.0043356	Tiprl
ENSRNOG00000003050	-0.467304	0.381063	5906.24	278.294	3.3981e-09	3.75187e-08	Tbc1d9b
ENSRNOG00000003052	-0.519558	0.0924611	248.973	326.223	0.0001974	0.000609363	Cox18
ENSRNOG00000003071	-0.856009	-0.614412	2122.68	1192.72	0.0490009	0.0799084	Vamp4
ENSRNOG00000003075	0.32337	0.26082	328.257	264.635	0.724312	0.79482	Tmem39a
ENSRNOG00000003076	0.441057	0.42596	560.477	184.854	0.983202	0.988547	Rbms2
ENSRNOG00000003078	-0.693272	-0.218017	1352.02	440.281	0.000477132	0.00132839	Dcaf6
ENSRNOG00000003088	0.393243	0.625715	1181.56	180.036	0.169675	0.239611	Arhgap31
ENSRNOG00000003105	0.554032	0.765986	1770.71	418.007	0.200789	0.276524	Kif19a
ENSRNOG00000003117	-0.66085	0.255009	2103.69	359.703	6.0277e-11	1.2173e-09	Psmd12
ENSRNOG00000003134	-1.48055	-0.852711	1304.52	424.977	5.41445e-06	2.54463e-05	Slc4a4
ENSRNOG00000003139	-0.390651	0.554558	2736.08	478.614	3.44191e-12	1.00879e-10	Smc1a
ENSRNOG00000003147	-0.392414	0.016808	9528.27	1038.18	0.00110571	0.00278936	Sqstm1
ENSRNOG00000003150	-0.549224	0.216885	1433.17	228.424	5.1597e-07	3.08625e-06	Mpc2
ENSRNOG00000003163	-0.229445	0.489929	1734.21	217.239	2.68954e-06	1.38737e-05	Sdhc
ENSRNOG00000003171	-0.367023	0.568208	221528	2190.4	2.05391e-14	1.10364e-12	Mpz
ENSRNOG00000003185	-0.2857	0.480675	1137.95	283.259	5.18703e-07	3.09685e-06	Acbd3
ENSRNOG00000003186	-0.203588	-0.00927941	368.141	197.752	0.339045	0.430008	Anks3
ENSRNOG00000003205	-1.6786	-0.835361	1515.06	386.268	1.10233e-09	1.41028e-08	Ldb2
ENSRNOG00000003206	-0.449873	0.524715	5550.45	254.385	1.00424e-07	7.3751e-07	Actr3
ENSRNOG00000003221	0.489868	1.02566	6346.94	248.792	0.0101365	0.0197942	Myoc
ENSRNOG00000003242	0.171703	0.284211	1503.92	212.677	0.488183	0.579493	Gulp1
ENSRNOG00000003248	-0.472538	-0.38866	1443.74	321.679	0.566388	0.653088	Mpzl1
ENSRNOG00000003260	-1.00149	-1.06457	297.232	502.79	0.71492	0.787613	Nr1i3
ENSRNOG00000003261	-0.784603	-0.0425924	15949	487.905	0.0001059	0.00034839	Usp9x
ENSRNOG00000003262	-0.436973	0.0786171	183.695	484.51	0.00482941	0.01023	Cacng4
ENSRNOG00000003269	-0.0798789	0.598761	572.477	208.307	0.000120172	0.000388991	Atp6v0e1
ENSRNOG00000003289	0.298173	0.682668	1481.97	305.077	0.00779382	0.0156947	Lap3
ENSRNOG00000003290	-0.0772298	0.309307	142.387	422.419	0.0303245	0.0524365	Prrc2c
ENSRNOG00000003302	-0.583615	0.202641	1004.22	187.245	8.5214e-07	4.85389e-06	Flcn
ENSRNOG00000003315	-0.739546	0.282541	1534.77	276.257	2.99907e-10	4.53944e-09	Cops3
ENSRNOG00000003328	-0.863757	0.0876686	2329.16	224.711	4.71568e-06	2.26916e-05	RGD1310686
ENSRNOG00000003336	-2.18367	-2.17948	256.385	387.924	0.885814	0.920949	Mybph
ENSRNOG00000003338	-0.595093	0.339082	96080.8	2726.18	6.30607e-14	2.86349e-12	Pmp22
ENSRNOG00000003343	-0.447394	0.789064	20663.2	181.556	1.4381e-10	2.41481e-09	Canx
ENSRNOG00000003350	-0.0383215	-0.0213152	776.064	594.513	0.899218	0.930297	Mospd2
ENSRNOG00000003357	0.974183	1.19638	37521	473.45	0.079421	0.123103	Col3a1
ENSRNOG00000003359	-0.0655022	0.352294	5741.37	1391.38	0.000691776	0.00184321	Ogt
ENSRNOG00000003365	-0.912168	-0.21621	12046	413.932	3.1335e-07	1.99774e-06	Cadm3
ENSRNOG00000003374	-1.67574	-1.1899	134.443	334.754	0.0132496	0.0252761	Ccdc85a
ENSRNOG00000003399	0.040177	0.544049	3891.59	2276.11	3.48861e-05	0.000129428	Hnrph1
ENSRNOG00000003403	-0.517151	0.264698	803.164	229.075	9.70388e-07	5.46946e-06	Slc35f5
ENSRNOG00000003439	0.423471	0.595549	71.512	266.683	0.428132	0.520278	IL15
ENSRNOG00000003466	-0.672101	-0.917051	728.035	517.621	0.0740777	0.115655	Iqsec2
ENSRNOG00000003472	0.0651266	0.104155	760.229	219.616	0.797362	0.855188	Atp11c
ENSRNOG00000003491	-0.863396	-0.191847	1925.02	586.52	3.09563e-07	1.98416e-06	Prkca
ENSRNOG00000003494	-1.22515	-0.675601	882.517	206.285	0.000438338	0.0012364	Ppfia4
ENSRNOG00000003517	-0.199086	-0.0733371	340.829	355.894	0.385939	0.479302	Tbx2
ENSRNOG00000003522	0.948852	0.846099	111.465	174.26	0.669894	0.749649	Mr1
ENSRNOG00000003536	0.543424	0.439196	617.573	206.733	0.712731	0.786422	Rufy1
ENSRNOG00000003545	-0.97952	-0.349188	555.307	226.167	9.43566e-05	0.000315597	Uchl5
ENSRNOG00000003553	0.228879	-0.00164475	1660.04	205.381	0.13154	0.190944	Efemp1
ENSRNOG00000003554	0.300937	0.227694	55.3044	221.77	0.736864	0.805032	Piga
ENSRNOG00000003562	-2.27354	-1.43983	3097.36	591.541	9.16382e-09	8.97998e-08	Susd4
ENSRNOG00000003572	0.964894	0.674078	754.433	227.978	0.156818	0.223609	Adamts2
ENSRNOG00000003583	-0.976833	0.0958783	1614.35	273.412	6.92446e-13	2.34994e-11	Smyd2
ENSRNOG00000003590	-1.12222	-0.346544	2088.15	427.703	9.16889e-08	6.79552e-07	Tom1l2
ENSRNOG00000003600	-0.76066	0.0993519	975.256	327.821	3.94049e-09	4.25087e-08	Pnpt1
ENSRNOG00000003603	-1.40195	-0.588601	2215.07	206.154	1.33173e-07	9.39493e-07	Arhgap44
ENSRNOG00000003625	-0.432995	0.434209	2505.14	354.017	7.32882e-10	9.76368e-09	Ubxn4
ENSRNOG00000003635	0.0771559	0.220439	716.557	352.604	0.326763	0.417387	Disp1
ENSRNOG00000003649	0.0705666	0.132932	1001.65	297.295	0.654578	0.736086	Qsox1
ENSRNOG00000003661	0.376938	1.22663	1814.69	310.518	8.75996e-09	8.7167e-08	Hn1
ENSRNOG00000003664	-0.5522	0.0749932	3707.5	269.535	1.31097e-05	5.49617e-05	Brox
ENSRNOG00000003679	0.120826	0.0764369	1348.94	199.65	0.78131	0.842738	Med13
ENSRNOG00000003686	-0.0906755	0.168448	2527.06	217.398	0.102256	0.153123	Tbl1x
ENSRNOG00000003689	0.680277	0.985975	967.894	211.943	0.0515052	0.0835276	Nono
ENSRNOG00000003712	0.358089	0.256884	2071.23	327.389	0.488885	0.580112	Smek2
ENSRNOG00000003717	0.38897	0.982252	845.359	170.887	0.000379808	0.00108363	Cnih4
ENSRNOG00000003719	-0.450208	-0.07778	253.2	325.316	0.0483352	0.0790226	Atpaf2
ENSRNOG00000003723	0.369574	0.498464	3965.58	262.252	0.403494	0.496893	Wdr26
ENSRNOG00000003730	-0.0953652	0.29599	2040.78	183.058	0.0127788	0.0245231	Aida
ENSRNOG00000003736	1.43217	1.44442	4949.07	508.949	0.850923	0.895165	Col5a2
ENSRNOG00000003743	-0.242371	0.145671	1149.18	191.032	0.0151282	0.0284062	Dars
ENSRNOG00000003749	-1.03083	-1.03542	317.048	213.265	0.962092	0.970218	Xk
ENSRNOG00000003755	-1.2389	-0.798127	1719.52	176.347	0.0127895	0.0245291	Clgn
ENSRNOG00000003756	-3.13267	-0.988462	99.462	184.421	0.00159911	0.00386907	Lancl3
ENSRNOG00000003767	-0.434224	0.0392971	1573.58	794.45	0.000234034	0.000704505	Rps6kc1
ENSRNOG00000003773	-1.12167	-0.632462	1867.42	227.663	0.00113797	0.00285957	Hmox2
ENSRNOG00000003778	-0.505431	-0.06576	217.991	712.331	0.00686373	0.0140161	Opn3
ENSRNOG00000003792	-0.579838	-0.51967	895.577	224.509	0.688089	0.765493	Med14
ENSRNOG00000003803	-1.01845	0.205036	1854.04	259.665	9.71151e-10	1.26761e-08	Zdhhc17
ENSRNOG00000003809	0.425111	0.152988	3837.83	2174.2	0.0303332	0.0524365	Sat1
ENSRNOG00000003821	-0.734769	0.154111	1459.65	302.049	8.8484e-10	1.15964e-08	Rptor
ENSRNOG00000003825	-0.403048	0.0650828	689.032	268.968	0.00230884	0.00533598	Wdr75
ENSRNOG00000003827	0.373244	0.364826	819.059	1334.05	0.94372	0.959355	Wipi1
ENSRNOG00000003829	-0.232772	-0.383228	370.985	490.307	0.332432	0.422916	Ap3s1
ENSRNOG00000003841	-0.345307	-0.222462	676.443	789.06	0.36922	0.461382	Kcnh1
ENSRNOG00000003844	-0.148959	0.387238	2491.86	695.373	4.82058e-05	0.000173455	Dhx15
ENSRNOG00000003846	-0.398073	0.272116	2152.08	242.888	7.04332e-06	3.19826e-05	Pitpna
ENSRNOG00000003848	0.149087	0.555042	1263.92	224.106	0.00812749	0.0163055	Med12
ENSRNOG00000003849	-0.485091	0.0202541	194.808	208.089	0.00536022	0.0112071	Stx8
ENSRNOG00000003853	-1.07094	-0.535792	6315.6	291.035	0.000153277	0.000486382	Scoc
ENSRNOG00000003863	0.0905313	0.730196	8.19923	257.83	0.20959	0.287051	RGD1564093
ENSRNOG00000003864	-0.569665	0.598686	1508.61	257.065	2.37679e-10	3.70181e-09	Gipc1
ENSRNOG00000003889	0.0185919	0.0737503	989.703	321.749	0.703276	0.77943	Tbc1d15
ENSRNOG00000003890	-0.183172	0.0939432	2290.35	483.355	0.0402304	0.067134	Nap1l1
ENSRNOG00000003897	0.972835	1.70732	32176.5	197.524	3.72264e-06	1.84928e-05	Col1a1
ENSRNOG00000003901	-0.849982	-0.0187381	2491.34	409.307	2.01252e-09	2.43009e-08	Ccdc104
ENSRNOG00000003909	0.17032	0.659624	7388.93	295.887	0.000690705	0.00184188	Esyt1
ENSRNOG00000003917	0.0360094	0.957822	583.027	195.96	9.67222e-08	7.13069e-07	Uck2
ENSRNOG00000003919	-0.632701	0.239502	990.354	417.534	6.18287e-10	8.44643e-09	Rps6kb1
ENSRNOG00000003924	0.339581	0.548666	329.056	405.58	0.165522	0.234568	Pi4k2b
ENSRNOG00000003927	-2.35812	-1.84324	3617.59	554.246	0.00362151	0.00788903	Cd55
ENSRNOG00000003931	-0.382351	-0.690425	88.2056	216.747	0.137782	0.198484	Arsg
ENSRNOG00000003950	1.09184	0.863257	208.846	170.674	0.235237	0.316926	Aqpep
ENSRNOG00000003953	-0.681701	0.160097	1884.13	253.353	1.39685e-08	1.29782e-07	Rab3gap1
ENSRNOG00000003955	-0.424917	0.0516749	330.557	217.483	0.00688375	0.0140463	Spata7
ENSRNOG00000003967	-0.513874	1.60592	647.953	244.257	0	0	Vmp1
ENSRNOG00000003970	-0.476681	-0.134685	5732.63	212.468	0.0268285	0.0469571	Tnpo2
ENSRNOG00000003980	-1.22113	-0.039403	2541.14	276.823	2.72879e-11	6.19552e-10	Ttc1
ENSRNOG00000004005	-1.02379	-0.45671	1284.55	192.274	0.00154755	0.0037712	Camk2b
ENSRNOG00000004016	-0.150302	0.135792	759.07	237.906	0.071298	0.111965	Msl3
ENSRNOG00000004026	-0.738303	-0.517101	4281.8	689.204	0.0826562	0.127816	Atp2b1
ENSRNOG00000004033	2.68303	2.2149	2009.19	349.967	0.00240304	0.00552203	Sema6a
ENSRNOG00000004036	-0.450365	-0.640166	337.923	2570.43	0.17381	0.244593	Snx12
ENSRNOG00000004040	-0.539615	-0.229961	696.974	265.866	0.0449597	0.0740675	Abca8b
ENSRNOG00000004049	0.837925	1.23854	302.786	603.178	0.00755077	0.0152721	Baiap2
ENSRNOG00000004060	-0.982065	-0.0439659	60935.7	307.597	1.20258e-11	3.05286e-10	Calm1
ENSRNOG00000004063	0.530672	0.937508	926.839	587.889	0.00667876	0.0136887	RGD1309926
ENSRNOG00000004067	-1.00435	-0.69723	5311.59	534.049	0.0184344	0.0339421	Nrcam
ENSRNOG00000004068	-0.726629	-0.444205	1897.63	900.772	0.0294257	0.0509771	Ncoa1
ENSRNOG00000004077	-2.21718	-2.15426	360.962	452.015	0.841375	0.887256	Kcnc2
ENSRNOG00000004083	-0.339757	0.351333	1545.19	322.305	6.5905e-06	3.01387e-05	Zc3h14
ENSRNOG00000004085	-1.11427	-0.0990241	830.655	270.715	1.10425e-08	1.0521e-07	Tcaim
ENSRNOG00000004093	-0.70019	0.102713	1364.88	642.758	1.85842e-09	2.26953e-08	Rhot1
ENSRNOG00000004103	-0.465377	0.566717	1392.9	192.269	7.0272e-11	1.38144e-09	Trappc6b
ENSRNOG00000004130	-0.430552	0.388381	1743.78	510.154	1.6094e-09	2.01112e-08	Anapc4
ENSRNOG00000004131	0.260355	0.494277	866.945	390.413	0.14048	0.20201	Pkn1
ENSRNOG00000004132	0.0520585	0.371035	4156.76	265.846	0.0972433	0.147258	Lasp1
ENSRNOG00000004139	-0.298297	0.643737	3476.25	288.676	7.02918e-08	5.42134e-07	Ndel1
ENSRNOG00000004143	-0.378625	0.481464	4406.92	285.846	1.03114e-08	9.95327e-08	Adipor1
ENSRNOG00000004147	-0.138074	0.35688	15221.6	2503.19	3.5249e-05	0.000130474	Abca8a
ENSRNOG00000004148	0.327914	0.432034	1046.41	208.975	0.484656	0.576047	Cdk17
ENSRNOG00000004162	-0.684043	-0.368159	367.506	740.962	0.0364332	0.0616591	Pfkfb2
ENSRNOG00000004165	-0.852197	-0.598042	412.443	190.233	0.12661	0.184952	Prkd1
ENSRNOG00000004168	0.234334	0.457889	867.022	435.286	0.12795	0.186656	Slc35e4
ENSRNOG00000004171	-1.18796	-0.298571	48.2004	256.798	0.000440239	0.00124067	Dnah9
ENSRNOG00000004185	-0.143111	-0.431442	1829.63	731.215	0.0629982	0.100003	Mon2
ENSRNOG00000004200	-1.12705	-0.662275	1802.63	286.192	0.00158226	0.00384126	Sybu
ENSRNOG00000004207	-0.175846	-0.146893	282.599	349.246	0.906269	0.93498	Eml5
ENSRNOG00000004217	1.12339	1.11736	1211.39	338.314	0.902895	0.932766	Stk10
ENSRNOG00000004221	-0.976562	-0.976342	961.83	561.713	0.997617	0.998236	Lgr5
ENSRNOG00000004268	0.00996329	0.388118	799.201	591.408	0.00643799	0.0132542	Zfp386
ENSRNOG00000004269	-2.05781	-1.57416	587.581	160.732	0.0141592	0.0267738	Myt1l
ENSRNOG00000004281	-1.17347	-0.877368	979.312	274.596	0.054688	0.0879811	Cobl
ENSRNOG00000004283	-0.627146	0.349429	2680.88	294.599	6.07894e-11	1.2173e-09	Camta2
ENSRNOG00000004289	0.0394049	0.26552	535.724	303.511	0.192154	0.266111	Kdm6a
ENSRNOG00000004290	-0.191783	-0.0106087	1064.18	199.803	0.266125	0.351923	Grb10
ENSRNOG00000004291	-0.968582	-0.224918	34202.9	690.442	8.05373e-09	8.11414e-08	Cltc
ENSRNOG00000004295	0.0992888	0.296881	542.305	183.599	0.248031	0.33153	Abca9
ENSRNOG00000004304	-0.245561	0.76643	778.197	159.617	2.09813e-09	2.50574e-08	Syap1
ENSRNOG00000004322	-0.101461	0.190778	1626.55	245.479	0.136512	0.197096	Sh3kbp1
ENSRNOG00000004328	-0.237264	0.496741	402.51	185.88	2.14237e-05	8.45409e-05	Deptor
ENSRNOG00000004330	-0.000605903	0.192601	249.43	347.393	0.229464	0.310706	Chrdl1
ENSRNOG00000004333	-0.864953	0.0925057	1604.03	446.241	1.34557e-10	2.28518e-09	Flywch1
ENSRNOG00000004339	0.0325725	-0.608094	504.638	671.602	7.35126e-06	3.30708e-05	Yy1
ENSRNOG00000004342	1.39635	1.54732	1002.52	469.044	0.622916	0.70565	Ahr
ENSRNOG00000004344	-0.179715	0.573437	1130.09	201.813	2.08477e-06	1.10185e-05	Zdhhc3
ENSRNOG00000004345	-0.919795	-0.649856	1454.15	276.873	0.07412	0.115664	Daam1
ENSRNOG00000004353	-0.34459	-0.0869701	781.981	245.997	0.102432	0.153244	Ppfia2
ENSRNOG00000004359	-0.284301	0.598308	4647.93	245.632	2.0979e-09	2.50574e-08	Wars
ENSRNOG00000004361	0.566295	0.00897496	304.26	218.915	0.00191312	0.00449555	Parp10
ENSRNOG00000004373	0.441589	0.717766	348.683	201.526	0.0941926	0.143041	DDX39A
ENSRNOG00000004377	-0.869157	0.138616	1292.46	428.864	4.33653e-13	1.54856e-11	Lpin1
ENSRNOG00000004395	-0.588554	-0.105856	3775.53	714.161	0.000153992	0.000487693	Fbxw11
ENSRNOG00000004411	-2.50197	-1.59954	5243.29	216.749	6.17079e-08	4.88811e-07	Tspan8
ENSRNOG00000004415	-0.515679	0.206763	1854.66	232.101	0.000150318	0.000477934	Fam179b
ENSRNOG00000004417	-0.950427	-0.85412	263.606	212.818	0.732074	0.801891	Fam117a
ENSRNOG00000004433	0.0180919	0.371783	1402.48	211.189	0.052839	0.0853899	Kdm5b
ENSRNOG00000004438	-1.25505	-1.08387	9795.19	515.229	0.193084	0.267054	Cntn1
ENSRNOG00000004464	-0.145244	0.375045	2756.23	218.031	0.000652055	0.00174459	Sel1l
ENSRNOG00000004477	-1.24185	0.147063	2577.6	336.418	4.10783e-15	2.94303e-13	Ublcp1
ENSRNOG00000004496	0.228094	0.391754	2304.99	222.146	0.26872	0.354482	Rock2
ENSRNOG00000004508	0.255847	-0.418353	1352.77	279.256	0.00206876	0.00482025	Pxdn
ENSRNOG00000004521	0.222943	0.189251	1161.83	866.412	0.788187	0.8471	Prpf39
ENSRNOG00000004526	-0.77334	-0.322879	4606.67	208.474	0.0032431	0.00718114	Cox7a2l
ENSRNOG00000004537	0.3744	0.266495	436.325	381.346	0.619045	0.701511	Rxrg
ENSRNOG00000004538	0.182925	0.338911	973.214	541.654	0.254108	0.338391	Brd1
ENSRNOG00000004542	-0.205491	0.257828	128.729	243.393	0.0150276	0.0282502	Ttc8
ENSRNOG00000004553	-0.0410757	0.341876	910.795	757.372	0.00448946	0.00957277	Cox20
ENSRNOG00000004554	0.909205	1.03556	24570.6	893.017	0.346889	0.438576	Dcn
ENSRNOG00000004559	0.197218	0.308121	981.912	205.285	0.457919	0.550459	Tuba1a
ENSRNOG00000004560	-0.309326	-0.226647	3345.45	806.01	0.465859	0.558131	Cacna1b
ENSRNOG00000004577	-0.838917	0.0624735	767.275	259.118	2.8143e-05	0.000106871	Fez2
ENSRNOG00000004591	-0.303708	0.476735	222.531	173.477	1.49388e-05	6.18056e-05	Alg12
ENSRNOG00000004602	0.140943	0.595596	2615.74	185.507	0.00920936	0.0181485	Rnf145
ENSRNOG00000004603	0.1731	0.85137	624.112	418.725	4.81413e-06	2.30964e-05	Srgap1
ENSRNOG00000004604	0.327282	0.570065	1402.35	198.82	0.107594	0.159707	Slc38a10
ENSRNOG00000004612	-0.292639	0.359669	2613.07	266.522	1.04099e-05	4.49283e-05	Ppp1cb
ENSRNOG00000004613	-0.0627654	0.315606	9594.56	1021.77	0.00274417	0.0062042	Gpm6b
ENSRNOG00000004617	0.0101866	-0.129238	1567.3	935.228	0.381562	0.474781	Fmnl2
ENSRNOG00000004621	-0.650955	0.224482	44195.5	659.403	4.55216e-10	6.52274e-09	Rtn4
ENSRNOG00000004624	1.08335	1.78774	1740.54	269.581	2.30383e-05	8.97046e-05	Rnd3
ENSRNOG00000004629	-1.16741	0.161616	4883.89	432.036	0	0	Fkbp3
ENSRNOG00000004637	-0.222648	0.628639	1348.92	185.421	1.78734e-07	1.21313e-06	Fbxo7
ENSRNOG00000004677	0.94906	0.841506	4164.29	907.717	0.419995	0.513098	Zeb2
ENSRNOG00000004679	0.781127	1.38599	453.139	213.966	0.000318869	0.000928666	Fign
ENSRNOG00000004680	-0.268321	0.772775	6360.88	218.131	1.28723e-08	1.20514e-07	Kif5c
ENSRNOG00000004681	-0.512238	0.300858	1079.77	229.803	9.221e-06	4.0447e-05	Eny2
ENSRNOG00000004685	-0.65621	-0.0219307	443.875	372.878	5.76209e-05	0.000203472	Mta3
ENSRNOG00000004686	-0.303146	0.591772	3321.1	390.728	9.99096e-10	1.29361e-08	Spop
ENSRNOG00000004688	-0.603207	-0.710584	766.479	1280.41	0.481847	0.573661	Rbfox2
ENSRNOG00000004693	-0.309253	0.305825	255.021	190.954	0.00115356	0.00289423	Pbx1
ENSRNOG00000004711	0.0113517	0.44437	839.745	344.11	0.00274128	0.00620201	Mta1
ENSRNOG00000004716	-0.796039	0.404683	922.733	291.234	1.1891e-10	2.0835e-09	Nemf
ENSRNOG00000004719	-0.301645	0.0345152	174.855	210.888	0.0687248	0.108347	Pp2d1
ENSRNOG00000004737	-0.12239	-0.0724521	4142.08	584.61	0.782725	0.843699	Cd48
ENSRNOG00000004742	-0.813556	0.266785	69.2752	185.756	4.33268e-06	2.11005e-05	Chp
ENSRNOG00000004755	-0.028842	0.256418	533.468	271.303	0.118735	0.174477	Commd9
ENSRNOG00000004760	-0.528424	-0.214936	404.436	200.377	0.0635621	0.100848	Lars2
ENSRNOG00000004763	0.609887	0.888833	1719.21	193.605	0.106054	0.157857	Sirpa
ENSRNOG00000004781	0.240874	-0.193361	2395.64	417.026	0.00168724	0.00402937	Crmp1
ENSRNOG00000004789	-0.467889	0.0705966	535.079	208.06	0.00096086	0.00246249	Diexf
ENSRNOG00000004794	-0.711603	-0.278302	13353.3	411.45	0.00120636	0.00301731	RTN1
ENSRNOG00000004805	6.70806	5.31247	953.491	197.969	0.000322251	0.000936824	Stac2
ENSRNOG00000004812	-0.181209	0.108773	2418.51	299.274	0.0499425	0.0812794	Sema6d
ENSRNOG00000004814	-0.406113	0.344165	69.1791	205.253	0.00132313	0.00326379	Tceb2
ENSRNOG00000004823	-0.0025515	0.417636	607.214	233.644	0.00822173	0.01646	Dock4
ENSRNOG00000004827	0.0536977	0.0731651	2784.1	903.391	0.865217	0.904788	Papola
ENSRNOG00000004829	-0.595062	-0.8918	245.328	237.211	0.151298	0.216408	Immp1l
ENSRNOG00000004831	0.337849	0.388948	721.483	345.982	0.728451	0.798275	Arid2
ENSRNOG00000004837	0.396875	0.0640942	963.403	255.54	0.10185	0.15285	Limd1
ENSRNOG00000004841	-0.29723	0.539461	15196.4	676.047	3.65569e-11	8.01764e-10	Akap6
ENSRNOG00000004846	-1.08113	0.31525	3491.05	1122.31	0	0	Atp6v1c1
ENSRNOG00000004864	0.128298	0.265681	1497.5	188.007	0.412496	0.505853	Prpf40a
ENSRNOG00000004891	-0.511292	-0.119812	639.784	322.34	0.00861194	0.0170861	Arl14ep
ENSRNOG00000004901	-0.975565	0.029594	919.086	228.519	8.69558e-11	1.63945e-09	Slc4a1ap
ENSRNOG00000004908	-0.0229242	0.332216	1352.18	318.389	0.0160739	0.0299725	Smc6
ENSRNOG00000004909	0.0509227	0.224045	650.563	370.367	0.243027	0.326195	Cnot2
ENSRNOG00000004910	-0.231402	0.0909183	511.744	215.379	0.0479954	0.0785069	Eif2d
ENSRNOG00000004911	-0.895137	-0.257873	1961.22	318.745	5.88216e-06	2.72865e-05	Psmd14
ENSRNOG00000004912	0.222848	0.478131	2156.97	340.317	0.0801131	0.124116	Itgav
ENSRNOG00000004923	0.00606315	0.532699	1383.78	405.167	0.000180916	0.000564641	Map4k5
ENSRNOG00000004925	0.750017	1.04178	1854.38	651.804	0.0293528	0.0508782	Ppp1r12a
ENSRNOG00000004959	-0.399531	-0.00489051	2620.31	296.476	0.00760424	0.0153609	Actr2
ENSRNOG00000004962	-0.324042	0.358035	832.951	232.893	9.16627e-06	4.03166e-05	Prdm4
ENSRNOG00000004964	0.830671	0.748522	3811.05	361.201	0.771148	0.834569	Erbb3
ENSRNOG00000004973	-0.433254	0.0311228	1611.17	927.694	0.000320349	0.000932136	Ppp2r5c
ENSRNOG00000004978	-0.74753	-0.197284	206.975	257.421	0.00362068	0.00788903	Prkacb
ENSRNOG00000004992	-0.402912	-0.273647	2220.99	1690.25	0.306001	0.395513	Rab1
ENSRNOG00000005021	-0.885863	0.120264	1163.79	296.098	5.43785e-07	3.22273e-06	Orc4
ENSRNOG00000005032	-0.406243	-0.555433	2211.9	827.199	0.24977	0.333441	Ppp1r12b
ENSRNOG00000005034	-0.494101	-0.180569	1367.2	234.685	0.0362891	0.0614475	Arhgef25
ENSRNOG00000005039	0.124257	0.184921	470.865	509.359	0.631982	0.713913	Tfpi
ENSRNOG00000005042	-0.198224	-0.71355	238.104	626.372	0.000883634	0.00228822	Ranbp17
ENSRNOG00000005043	-0.653658	-0.329291	874.999	701.99	0.0402542	0.067139	Cpeb2
ENSRNOG00000005045	-0.622242	0.218974	1884.1	235.367	1.59348e-05	6.54444e-05	Ppp2r5e
ENSRNOG00000005061	-0.676616	0.0673169	3470.61	258.807	3.52129e-07	2.20868e-06	Dlst
ENSRNOG00000005063	-1.0305	-0.100772	6885.3	387.264	6.76759e-12	1.81822e-10	Atl1
ENSRNOG00000005064	-0.573972	0.115559	3435.92	2016.92	1.98408e-08	1.76703e-07	Ube2b
ENSRNOG00000005096	1.09334	1.22305	864.755	362.709	0.358293	0.450346	Bzw2
ENSRNOG00000005097	-0.324887	0.0858652	121.682	191.18	0.0392844	0.0658621	Cdkl3
ENSRNOG00000005101	-0.223395	0.354127	803.784	298.757	0.000124386	0.000401421
ENSRNOG00000005106	-0.198153	-0.356669	428.574	259.43	0.308673	0.398383	Cc2d2a
ENSRNOG00000005123	-0.834606	-0.605867	2131.71	443.732	0.0998415	0.150556	Emc2
ENSRNOG00000005126	-1.05681	-0.217744	1891.85	225.951	2.47032e-08	2.15835e-07	Pqlc3
ENSRNOG00000005133	-1.15424	-0.827611	2762.17	2475.39	0.00638335	0.0131585	Mapt
ENSRNOG00000005145	-0.0679769	0.083188	1789.4	310.651	0.306081	0.395513	FAM49B
ENSRNOG00000005176	-1.68674	-1.28558	15388.6	850.429	0.00105449	0.00267691	Map7d2
ENSRNOG00000005188	1.43577	1.17933	876.818	355.554	0.102674	0.153535	Tspan11
ENSRNOG00000005195	-0.589633	-0.154992	8611.46	395.033	0.0129683	0.0248045	Cst3
ENSRNOG00000005210	-0.895116	-0.694447	2290.23	880.409	0.11824	0.174066	Gnai1
ENSRNOG00000005228	-0.25767	0.54964	1213.3	271.185	7.48213e-08	5.67585e-07	Gnptab
ENSRNOG00000005234	0.381897	0.183866	1255.38	227.724	0.19721	0.272294	Gxylt1
ENSRNOG00000005248	-0.64418	-0.419642	1790.93	231.755	0.160955	0.228586	Slc1a4
ENSRNOG00000005249	-0.583451	0.432723	2781.28	236.984	1.05427e-11	2.7411e-10	Snx6
ENSRNOG00000005256	-0.12555	0.382588	80.467	181.985	0.0213149	0.0384982	Zc3h15
ENSRNOG00000005260	-0.255366	0.155443	38.5528	216.663	0.137718	0.198481	Acp1
ENSRNOG00000005261	-0.368645	0.218042	2153.49	676.823	8.42291e-06	3.72328e-05	Fbxl5
ENSRNOG00000005276	-0.570309	0.164452	1710.78	305.787	3.54154e-07	2.21277e-06	Csnk2a1
ENSRNOG00000005281	-0.224597	0.394185	1228.39	305.967	0.000745613	0.00197199	Stx16
ENSRNOG00000005287	0.889593	1.11957	335.831	208.529	0.248006	0.33153	Syne3
ENSRNOG00000005289	0.668164	0.656895	897.969	169.995	0.977987	0.984399	Prkd3
ENSRNOG00000005290	-0.354982	0.411653	18053	428.162	1.63995e-08	1.49779e-07	Ywhae
ENSRNOG00000005291	-1.08131	-0.316659	862.719	217.337	0.000467369	0.00130572	Slc38a1
ENSRNOG00000005299	-1.05432	-0.294002	27924.8	372.914	2.26234e-07	1.49463e-06	Kif5a
ENSRNOG00000005309	-2.12215	-1.02977	3185.01	227.144	1.75603e-05	7.14829e-05	Scn8a
ENSRNOG00000005310	-0.617119	0.31468	3713.33	442.652	6.9309e-12	1.84671e-10	Cul1
ENSRNOG00000005323	0.865382	1.00424	2140.27	181.404	0.361204	0.453122
ENSRNOG00000005330	0.276975	0.322234	914.483	392.041	0.768385	0.832417	Crebbp
ENSRNOG00000005331	-0.784257	0.172156	3549.26	213.119	2.3866e-06	1.24304e-05	Vapb
ENSRNOG00000005346	0.0548261	0.420383	980.823	307.594	0.012288	0.0236517	Tmem128
ENSRNOG00000005357	0.0643675	0.527272	1173.17	202.798	0.00329923	0.00727546	Ctc1
ENSRNOG00000005362	-1.34457	-0.450229	560.752	214.67	3.05747e-08	2.61466e-07	Rab3ip
ENSRNOG00000005371	-0.557879	-0.0554988	608.93	363.061	0.000569841	0.00155692	Klhl29
ENSRNOG00000005375	-1.91386	-1.24215	402.522	1094.06	0.000223121	0.000676075	RGD1564053
ENSRNOG00000005387	0.589364	0.585131	1356.56	217.744	0.952966	0.965241	Rbm3
ENSRNOG00000005392	-0.946576	1.05803	14221.4	351.979	7.86926e-13	2.56268e-11	Ngfr
ENSRNOG00000005397	-0.69688	0.306224	2734.08	176.824	2.24791e-10	3.53525e-09	Maea
ENSRNOG00000005411	-0.847866	-0.0300785	2286.43	461.89	0.000165851	0.000520645	Aftph
ENSRNOG00000005428	-0.387384	0.0543482	3641.67	332.631	0.00278772	0.00628064	Ctbp1
ENSRNOG00000005438	-1.79668	-0.610183	1543.06	450.822	2.74367e-05	0.00010493	Pcsk2
ENSRNOG00000005447	0.660181	1.46361	976.195	347.807	9.27968e-08	6.86185e-07	RGD1311564
ENSRNOG00000005470	-0.218043	0.397097	664.738	238.743	9.43658e-05	0.000315597	Atxn3
ENSRNOG00000005480	0.70147	1.18136	1278.42	464.343	0.00279943	0.00630263	Csda
ENSRNOG00000005482	-0.109873	0.262367	960.776	248.796	0.0464562	0.076299	Sap30bp
ENSRNOG00000005486	0.294668	0.0406244	378.013	246.553	0.129274	0.188332	Phf20l1
ENSRNOG00000005504	-0.461144	-0.33372	856.272	233.072	0.417312	0.510593	Pkp4
ENSRNOG00000005513	0.0356966	0.310362	1848.08	1959.92	0.0280087	0.0487845	Srsf5
ENSRNOG00000005528	-0.688983	0.196253	1087.09	276.692	3.09809e-09	3.50465e-08	Tbk1
ENSRNOG00000005538	-0.267331	0.37705	2340.25	276.865	1.01114e-05	4.37571e-05	Psmd11
ENSRNOG00000005544	-0.283291	0.165915	931.561	195.667	0.00486099	0.0102699	Kansl1
ENSRNOG00000005568	-1.14647	-0.662507	610.52	235.489	0.00204769	0.00478388	Pcnxl4
ENSRNOG00000005578	0.00355538	-1.08637	273.104	284.877	3.57018e-09	3.91505e-08	Zbtb44
ENSRNOG00000005580	0.479392	0.580916	12900	2029.3	0.463928	0.556438	Itgb4
ENSRNOG00000005587	-1.14862	-0.286359	2730.38	450.29	1.97306e-10	3.16475e-09	Suclg1
ENSRNOG00000005596	-0.811609	-0.558693	632.149	486.398	0.0700352	0.11009	Gdpd1
ENSRNOG00000005623	-0.689457	-0.414803	1378.1	209.836	0.0734718	0.11482	Ankmy2
ENSRNOG00000005624	0.339902	0.185987	479.751	787.459	0.262176	0.347271	Zfx
ENSRNOG00000005678	0.981697	0.83307	9171.7	984.66	0.304697	0.394674	Lamb1
ENSRNOG00000005695	1.04836	0.876535	4646.27	190.2	0.54332	0.631913	Mgp
ENSRNOG00000005700	0.912094	1.11296	4758.88	320.677	0.427674	0.520113	Nsg1
ENSRNOG00000005703	-0.940743	-0.0494928	3390.89	349.766	9.98027e-11	1.80845e-09	Arfgef1
ENSRNOG00000005713	-0.600247	-0.635598	561.001	277.284	0.803559	0.859262	Ccdc82
ENSRNOG00000005715	-0.0820902	0.37595	2327.09	607.362	0.000662749	0.00177026	Lgr4
ENSRNOG00000005726	-1.76207	-1.65853	2037.61	472.923	0.380567	0.473908	Pclo
ENSRNOG00000005730	-0.814708	0.216113	605.047	487.432	1.2477e-07	8.86032e-07	Pcmtd1
ENSRNOG00000005739	-0.703679	0.00213865	2455.62	545.33	8.46436e-08	6.3611e-07	Asap1
ENSRNOG00000005766	0.454818	0.585923	446.913	254.992	0.400563	0.494751	Tbc1d20
ENSRNOG00000005767	0.0308435	0.136071	194.183	235.231	0.562454	0.649563	Tulp3
ENSRNOG00000005783	0.365332	0.553155	1102.15	313.33	0.203027	0.27901	Dlg5
ENSRNOG00000005788	0.602338	0.438933	901.474	453.371	0.251899	0.335909	Cdk5rap2
ENSRNOG00000005802	-0.0967009	0.167422	1277.44	200.692	0.101972	0.152875	Usp24
ENSRNOG00000005840	-0.376296	-0.911017	128.291	298.002	0.0156906	0.0293425	Cacfd1
ENSRNOG00000005842	-0.128511	-0.386321	1033.07	559.648	0.0977422	0.147805	Zfp280d
ENSRNOG00000005851	-0.478393	0.512002	1011.8	190.102	2.73312e-06	1.40535e-05	Tmf1
ENSRNOG00000005865	0.0960761	0.184579	5804.47	1126.19	0.512105	0.602785	Ssfa2
ENSRNOG00000005877	-1.09131	-0.483467	3165.73	310.76	2.03011e-05	8.07038e-05	Lrpprc
ENSRNOG00000005882	-0.879044	-0.793578	739.568	404.158	0.594409	0.678603	Tle1
ENSRNOG00000005884	-0.637879	-0.668614	1659.09	240.545	0.828064	0.877895	RGD1305045
ENSRNOG00000005905	-0.582155	-0.0111504	442.809	286.879	0.000263909	0.000784186	Pde4b
ENSRNOG00000005908	-0.572547	0.135654	630.004	637.254	9.52898e-06	4.15154e-05	Dmtf1
ENSRNOG00000005916	-0.894228	-0.605834	2879.52	957.667	0.0191638	0.0350448	Ppm1a
ENSRNOG00000005923	-0.349946	-0.147894	3440.31	431.992	0.128272	0.187041	Mtmr2
ENSRNOG00000005927	-0.173074	0.163291	2949.59	713.957	0.00900848	0.0178071	Cpsf6
ENSRNOG00000005932	-0.29277	0.215237	3992.62	203.363	0.00817956	0.0163896	Megf9
ENSRNOG00000005933	0.0931346	0.552965	344.429	268.266	0.0205038	0.0371999	Yap1
ENSRNOG00000005934	0.225522	0.406065	2955.35	733.815	0.121627	0.17832	Mlip
ENSRNOG00000005935	-0.151219	1.07587	3628.57	160.9	1.97428e-11	4.78576e-10	A3galt2
ENSRNOG00000005957	0.761702	1.0188	253.456	197.839	0.182794	0.254789	Slc4a7
ENSRNOG00000005958	0.556559	0.844279	3051.71	419.822	0.0368572	0.062246	Rrbp1
ENSRNOG00000005963	-0.571973	0.142693	2461.67	303.342	0.0041888	0.00897918	Rab2a
ENSRNOG00000005970	0.0373153	-0.160844	126.794	192.124	0.319566	0.409818	Lrrc1
ENSRNOG00000005982	-0.000977307	0.446175	137.846	257.595	0.0159247	0.0297286	C1d
ENSRNOG00000005984	0.734412	1.00641	146.932	243.902	0.137979	0.19868	Etv6
ENSRNOG00000005989	-2.54559	-2.0056	2265.85	179.281	0.00177884	0.0042107	Scn1a
ENSRNOG00000005990	-0.376318	-0.0160852	259.923	275.279	0.0276947	0.0483159	Wdsub1
ENSRNOG00000006004	0.229294	0.58432	2647.54	1086.95	0.00488989	0.0103174	Phc2
ENSRNOG00000006010	-0.70586	-0.560486	309.635	297.194	0.27498	0.361261	Slc6a20
ENSRNOG00000006027	-0.274111	0.169235	648.512	316.201	0.00312137	0.0069546	Eif2ak4
ENSRNOG00000006030	-0.519155	-0.49391	3080.18	901.135	0.853642	0.896755	Ptprz1
ENSRNOG00000006037	-2.2188	-1.99541	28853.1	3000.35	0.0313828	0.0539618	Snap25
ENSRNOG00000006048	1.53619	0.989105	531.493	544.108	0.000240837	0.000720946	Ezh2
ENSRNOG00000006052	0.640112	0.700456	1853.48	196.69	0.726749	0.796951	Sulf2
ENSRNOG00000006056	0.945824	1.25521	399.817	452.384	0.0647723	0.102617	Asap2
ENSRNOG00000006063	0.404805	0.615415	401.607	273.869	0.18958	0.262959	Phf21a
ENSRNOG00000006067	-0.871045	-0.425367	576.871	299.664	0.00314361	0.00699448	Aifm1
ENSRNOG00000006069	0.135183	-0.251304	1318.9	406.962	0.00533764	0.0111671	Eif2ak3
ENSRNOG00000006075	-1.76733	-1.08243	5237.45	483.371	1.71437e-07	1.171e-06	Fez1
ENSRNOG00000006077	0.0116818	0.807195	990.097	323.292	7.1922e-07	4.1855e-06	SNX5
ENSRNOG00000006094	1.36151	1.69229	6482.93	336.25	0.0254471	0.0447336	Cd44
ENSRNOG00000006114	-0.36794	0.164542	251.438	203.565	0.00246767	0.00565443	A330021E22Rik
ENSRNOG00000006126	0.161113	0.195287	763.784	256.095	0.802953	0.859184	Nup88
ENSRNOG00000006136	-0.975854	0.31691	984.254	208.946	9.87231e-11	1.80843e-09	Pdpk1
ENSRNOG00000006137	0.408758	0.644679	2842.89	226.485	0.159088	0.226246	Arid1a
ENSRNOG00000006139	-0.799065	0.164932	642.301	206.956	1.72173e-09	2.12677e-08	Stx18
ENSRNOG00000006143	-0.684674	0.025094	1551.91	720.573	6.43788e-08	5.07475e-07	Ngly1
ENSRNOG00000006148	-0.28674	-0.250711	2717.71	247.55	0.797913	0.855494	RGD1310352
ENSRNOG00000006170	-0.285525	0.226926	146.791	273.636	0.0065613	0.0134651	Bach2
ENSRNOG00000006178	-0.582974	-0.14933	31971	446.846	0.000768392	0.00202228	Dync1h1
ENSRNOG00000006180	-0.1534	0.5477	4807.71	406.216	5.26159e-07	3.13556e-06	Pum2
ENSRNOG00000006186	-0.349675	-0.375595	1575.59	1588.27	0.846732	0.891821	Eif2s3
ENSRNOG00000006197	0.549505	0.57145	6533.32	268.88	0.800105	0.85699	Calu
ENSRNOG00000006217	-0.108086	-0.158714	956.164	430.954	0.723266	0.794483	Wiz
ENSRNOG00000006221	-0.773479	0.326802	938.769	237.724	7.69163e-13	2.53696e-11	Uba3
ENSRNOG00000006241	-0.29951	0.304253	1339.28	709.909	5.69218e-06	2.65196e-05	2007-03-01
ENSRNOG00000006247	-0.0905119	0.548746	4398.62	280.168	1.19023e-05	5.04244e-05	Copa
ENSRNOG00000006304	0.439956	1.18943	1003.67	205.133	5.06535e-06	2.39453e-05	Mdm2
ENSRNOG00000006305	-0.560023	0.0700974	9171.98	376.705	3.49602e-05	0.000129554	Slc38a2
ENSRNOG00000006309	0.685767	0.869392	876.979	170.475	0.245521	0.328721	Soga1
ENSRNOG00000006329	-0.00480916	0.68721	29.1884	169.655	0.0418591	0.0694564	Peli1
ENSRNOG00000006331	-1.08449	-0.720742	2662.59	185.802	0.0237341	0.0421127	Elovl5
ENSRNOG00000006338	-0.0501673	0.0153819	1144.11	337.232	0.685772	0.763443	Lrp6
ENSRNOG00000006340	-0.278431	0.586687	1264.29	452.301	3.18668e-09	3.56731e-08	Memo1
ENSRNOG00000006355	-0.176754	-0.00931644	859.087	855.147	0.225565	0.306248	Akap8l
ENSRNOG00000006357	-0.23736	0.92658	554.755	203.847	3.79594e-05	0.000139386	Sgip1
ENSRNOG00000006358	-0.553657	0.342854	1402.26	420.77	1.57735e-10	2.60789e-09	Itgb1bp1
ENSRNOG00000006364	-1.01501	0.0470304	3295.03	325.808	4.25215e-14	2.01602e-12	Dld
ENSRNOG00000006380	0.161532	0.568216	2621.82	563.952	0.0018469	0.00435582	Srsf6
ENSRNOG00000006391	0.316836	0.290226	1037.88	236.913	0.858764	0.900942	Smarcad1
ENSRNOG00000006392	-0.584587	-0.157499	631.955	247.045	0.00588689	0.0122211	Xrcc6
ENSRNOG00000006394	0.119014	0.201509	517.237	290.213	0.585625	0.669761	Tbc1d10a
ENSRNOG00000006400	-0.181157	0.369038	1646.79	319.135	0.000117147	0.000380727	Tbc1d14
ENSRNOG00000006423	0.0842954	0.398022	26.8036	240.331	0.30937	0.399123	Ppia
ENSRNOG00000006462	-0.730645	-0.128414	2424.9	259.145	3.814e-05	0.00013989	Ero1l
ENSRNOG00000006483	-1.08605	-1.04651	2291.84	455.807	0.816152	0.868981	Heatr5a
ENSRNOG00000006490	-0.0597698	-0.1212	1379	201.819	0.663954	0.744978	Neo1
ENSRNOG00000006503	-1.25712	-0.581185	459.941	1989.08	0.000932835	0.00240021	Frmd3
ENSRNOG00000006509	-1.53297	-0.939349	1555.98	545.517	4.6269e-06	2.2331e-05	Srgap3
ENSRNOG00000006514	-0.672059	-0.522582	2456.26	865.895	0.244844	0.32795	Vezt
ENSRNOG00000006523	-0.920613	-0.503423	527.128	310.409	0.00640797	0.0132008	Atl2
ENSRNOG00000006542	-0.0529168	0.955428	5042.35	391.69	2.35553e-10	3.68652e-09	Atp6v0c
ENSRNOG00000006545	-0.745513	0.108381	444.037	339.783	2.51651e-08	2.19277e-07	2007-09-01
ENSRNOG00000006553	-0.0753254	-0.722713	341.353	266.625	7.26698e-05	0.000249773	Bnc2
ENSRNOG00000006554	-0.102868	0.0327761	603.353	527.607	0.339314	0.430181	Fam149b1
ENSRNOG00000006559	0.124892	0.453478	1664.59	408.586	0.0190594	0.0349133	Akap8
ENSRNOG00000006569	1.34746	1.57359	3488.44	1067.71	0.109785	0.162584	Itgb8
ENSRNOG00000006570	-0.0263154	-0.132793	1068.88	319.529	0.463887	0.556438	Plekhg3
ENSRNOG00000006609	-0.217746	0.198462	5247.81	651.493	0.00147858	0.00361679	Psme4
ENSRNOG00000006615	-0.658699	-0.0504183	225.816	1540.91	7.04231e-05	0.000242568	Mtap
ENSRNOG00000006628	1.25452	0.215698	307.63	201.817	1.76216e-05	7.16418e-05	Dusp16
ENSRNOG00000006632	-0.720708	-0.112355	2514.5	273.221	2.40107e-05	9.30414e-05	Rps6ka3
ENSRNOG00000006639	-1.50527	-1.52573	9776.36	519.183	0.971631	0.978918	Scn9a
ENSRNOG00000006645	-1.00078	-0.847017	388.191	222.633	0.406024	0.499055	Ryr3
ENSRNOG00000006683	-0.205731	0.275867	24252.6	599.226	0.000203465	0.000624141	Nedd4
ENSRNOG00000006695	-0.322153	0.117952	972.168	327.875	0.00251192	0.0057395	Rbck1
ENSRNOG00000006697	-0.414974	0.405015	2110.1	357.262	5.60893e-09	5.77738e-08	Tmem55a
ENSRNOG00000006708	0.000315065	-0.138225	418.981	241.249	0.38101	0.474277	Tbc1d24
ENSRNOG00000006733	0.889503	1.26044	1100.23	411.982	0.0106287	0.0206675	Srgap2
ENSRNOG00000006763	-0.682698	0.0904074	1763.37	212.182	1.66816e-06	9.00864e-06	Rbm18
ENSRNOG00000006766	-0.151718	0.786128	3822.32	303.725	8.01554e-11	1.53822e-09	Laptm4b
ENSRNOG00000006770	-0.0852138	0.251752	2603.64	797.573	0.00866858	0.0171773	Brd4
ENSRNOG00000006777	-0.650939	-0.231444	1824.9	390.142	0.00339558	0.0074626	Mboat2
ENSRNOG00000006779	-0.625513	-0.0708043	1789.46	424.515	4.32294e-05	0.000156924	Crot
ENSRNOG00000006785	-0.368047	0.364059	851.029	479.115	1.55989e-07	1.07689e-06	Dcaf8
ENSRNOG00000006787	0.672423	0.66931	7894.08	347.801	0.959067	0.968378	Dhcr24
ENSRNOG00000006797	0.309535	0.32728	292.271	340.032	0.884969	0.920427	Zfp981
ENSRNOG00000006816	-0.346009	0.0230246	5368.7	580.62	0.00501607	0.0105285	Ubr5
ENSRNOG00000006831	-1.08843	-1.1372	72.9426	226.139	0.815321	0.86867	Pgr
ENSRNOG00000006833	-0.871226	0.0529263	4252.05	362.962	4.98497e-06	2.36303e-05	Rb1cc1
ENSRNOG00000006839	0.185667	0.766471	2085.77	172.813	0.00160909	0.00388592	ARL5A
ENSRNOG00000006841	-0.871367	0.0719475	1995.58	585.999	4.62092e-10	6.53923e-09	Ano4
ENSRNOG00000006844	-0.318287	0.581378	353.589	173.374	2.2499e-07	1.48946e-06	Dnajc14
ENSRNOG00000006859	-1.19408	-1.08346	667.602	280.585	0.552271	0.639786	Insig1
ENSRNOG00000006865	-0.0292333	0.461932	8533.39	188.086	0.00161572	0.00389901	Laptm4a
ENSRNOG00000006867	-1.94179	-1.33046	6150.39	318.935	0.000869849	0.00225796	Etv1
ENSRNOG00000006871	-1.21547	0.214595	291.582	206.043	2.22045e-15	1.83557e-13	Slc25a14
ENSRNOG00000006905	-0.417903	0.499872	6102.95	253.328	4.87147e-07	2.94664e-06	Hectd1
ENSRNOG00000006920	-3.56455	-3.4949	1436.46	256.544	0.6793	0.757022	Htr3b
ENSRNOG00000006929	-0.0404959	0.0346033	820.65	460.154	0.638869	0.721189	Hnrpll
ENSRNOG00000006937	0.554592	0.680181	2484.97	238.809	0.389653	0.482984	Scn3b
ENSRNOG00000006952	0.0829417	0.529028	1774.12	284.916	0.0122756	0.0236418	Prex1
ENSRNOG00000006956	0.454297	0.777087	448.17	242.516	0.051667	0.0837478	Adamtsl1
ENSRNOG00000006975	-0.580905	0.138317	2695.81	426.448	1.82641e-07	1.23705e-06	Wasl
ENSRNOG00000006983	0.183102	0.47991	446.775	356.996	0.0543081	0.0874573	Nr2c1
ENSRNOG00000006984	-0.899079	-0.311506	1475.18	286.436	0.000107002	0.000350939	Mapk11
ENSRNOG00000006986	0.0820323	0.392916	48.8255	174.753	0.285417	0.372998	RGD1304624
ENSRNOG00000006995	0.631512	0.722549	2537.32	394.501	0.506945	0.597583	Ano6
ENSRNOG00000006997	-0.13477	0.270776	20160.7	701.817	0.00268207	0.00608943	App
ENSRNOG00000006999	-0.409764	0.0437929	181.127	301.462	0.00930673	0.018318	Wdr78
ENSRNOG00000007006	-1.32147	-1.331	1499.33	2656.83	0.990061	0.99376	Slc3a1
ENSRNOG00000007021	0.349643	0.79905	678.418	279.07	0.0029339	0.00658696	Zdhhc18
ENSRNOG00000007026	0.175817	0.703051	24.2787	196.725	0.0928781	0.141311	H2afv
ENSRNOG00000007031	-1.9109	-1.61039	412.346	584.916	0.0240303	0.0425213	Trim9
ENSRNOG00000007041	-0.689737	-0.37324	499.395	262.669	0.054972	0.0883058	Abcg2
ENSRNOG00000007062	0.535308	-0.554301	378.565	221.912	0.000124252	0.00040139	Rin3
ENSRNOG00000007064	0.111369	0.0911731	490.984	233.077	0.915131	0.941411	Zfp746
ENSRNOG00000007065	-0.536522	0.224979	768.515	217.914	1.52742e-06	8.33234e-06	Rpap3
ENSRNOG00000007088	-0.491918	-0.331384	1795.8	661.854	0.219714	0.299517	Xpot
ENSRNOG00000007089	0.171399	1.18707	5445.35	301.953	2.57994e-12	7.70159e-11	Lgmn
ENSRNOG00000007099	-0.0966983	0.547206	592.879	490.427	7.87867e-06	3.5084e-05	S100pbp
ENSRNOG00000007100	-0.773154	-0.553295	2137.73	1617.39	0.0926875	0.141088	Ccdc136
ENSRNOG00000007102	0.139715	0.098733	695.53	600.439	0.73402	0.803285	Acss1
ENSRNOG00000007106	-0.689201	0.238042	2664.31	174.764	1.48629e-07	1.03495e-06	Sos1
ENSRNOG00000007120	-0.0506839	0.321792	2522.19	389.85	0.0070166	0.0143084	Mtmr3
ENSRNOG00000007124	0.205866	0.59633	1186.93	227.088	0.0221644	0.0397431	Krcc1
ENSRNOG00000007125	-0.107143	0.32327	674.014	436.611	0.00581925	0.012104	Vps54
ENSRNOG00000007131	-0.0243006	0.310027	456.205	225.574	0.0385893	0.0648654	Paxip1
ENSRNOG00000007136	-0.511782	0.00894119	1188.52	278.973	0.000407322	0.00115193	Anxa7
ENSRNOG00000007166	-0.936856	-0.30967	2321.08	761.435	7.97467e-07	4.59113e-06	Gramd1b
ENSRNOG00000007175	0.292406	0.273027	1650.3	368.134	0.879277	0.915462	Mier1
ENSRNOG00000007199	-0.336783	-0.393555	260.905	181.311	0.674692	0.752927	Rapgef3
ENSRNOG00000007203	-0.6976	0.128791	2514.6	259.197	1.8618e-08	1.67666e-07	Psmc6
ENSRNOG00000007221	-0.516334	0.265891	87.8082	427.015	0.000198452	0.000611089	Dut
ENSRNOG00000007234	-1.28261	-0.906622	3477.17	209.771	0.0919411	0.140217	CYP51A1
ENSRNOG00000007241	0.43411	0.557271	1071.94	645.241	0.356641	0.448619	Fnbp4
ENSRNOG00000007244	-0.226321	-0.1061	266.683	998.069	0.426057	0.518343	Derl2
ENSRNOG00000007249	0.40206	0.764241	2960.1	766.864	0.00526821	0.011029	Cdkn1b
ENSRNOG00000007267	-1.06397	-0.367466	565.511	279.928	7.65267e-06	3.43146e-05	Mnat1
ENSRNOG00000007270	0.182284	-1.03	59.5326	455.134	4.88165e-08	3.99204e-07	Il12rb2
ENSRNOG00000007283	-0.799991	0.3065	2144.26	352.854	3.88578e-15	2.91343e-13	Erlec1
ENSRNOG00000007290	-0.416315	-0.100729	9171.61	570.853	0.0433984	0.071752	Atp1a2
ENSRNOG00000007291	0.226788	0.731968	284.92	414.709	0.00165452	0.00396091	Terf1
ENSRNOG00000007302	1.48035	1.21897	3980.93	348.672	0.0879884	0.134826	Fbn1
ENSRNOG00000007315	0.199249	0.287918	1710.5	249.888	0.551121	0.639602	Thoc2
ENSRNOG00000007318	0.00109627	0.316405	2275.96	222.97	0.0396036	0.0662252	Tmx1
ENSRNOG00000007323	-0.580971	0.499468	610.259	591.396	1.94698e-08	1.74849e-07	Ric8b
ENSRNOG00000007324	-0.780822	-0.315157	4090.57	201.201	0.00245138	0.00562108	Plxna2
ENSRNOG00000007325	0.113856	0.66246	751.416	302.559	0.000268457	0.000794772	Usp28
ENSRNOG00000007326	-1.28491	-0.29241	4093.64	256.144	4.65518e-09	4.90467e-08	Prepl
ENSRNOG00000007329	0.770539	0.88641	596.146	202.024	0.503358	0.594442	Frmd6
ENSRNOG00000007330	-0.497147	0.482199	4470.75	599.058	8.26006e-14	3.648e-12	Capzb
ENSRNOG00000007333	-0.583135	-0.27824	399.747	548.728	0.041345	0.0686963	Wdr20a
ENSRNOG00000007336	-0.474068	0.481104	422.42	321.022	6.43745e-10	8.72031e-09	Churc1
ENSRNOG00000007338	-1.50524	-1.3085	5792.51	741.043	0.192636	0.266663	Fbln2
ENSRNOG00000007359	-0.538329	-0.660768	742.519	501.683	0.353876	0.446011	Gca
ENSRNOG00000007364	0.812317	1.35059	4301.37	314.787	0.000237425	0.000712718	Rab15
ENSRNOG00000007367	-1.50066	-1.24605	1069.33	510.626	0.0574213	0.0918286	2004-09-01
ENSRNOG00000007393	-0.289892	0.195015	17361.2	691.995	0.00026558	0.000786976	Ndrg1
ENSRNOG00000007405	-0.391457	0.21057	416.551	310.721	0.000119751	0.000388018	Krba1
ENSRNOG00000007418	-0.225941	0.421066	1740.94	326.879	6.70568e-06	3.0622e-05	Ipo9
ENSRNOG00000007422	-1.07267	-0.142875	1328.32	303.998	9.9846e-11	1.80845e-09	Vav2
ENSRNOG00000007445	-0.892865	-1.32121	262.23	1491.14	0.00321129	0.00711559	ASPH
ENSRNOG00000007459	0.386705	1.05804	4980.64	319.819	5.39581e-06	2.53958e-05	Pcnx
ENSRNOG00000007462	-0.490474	-0.275988	4170.57	614.268	0.118581	0.17436	2008-09-01
ENSRNOG00000007472	-0.183397	-0.0277841	1892.18	533.706	0.239046	0.321654	Setd5
ENSRNOG00000007476	-1.02181	-0.253028	2207.77	236.892	2.71553e-07	1.76866e-06	Clmp
ENSRNOG00000007478	-0.921558	-0.00514077	2046.18	273.828	1.20447e-09	1.53487e-08	Cry2
ENSRNOG00000007485	-0.894051	-0.248265	2014.05	283.093	0.00160091	0.00386907	Arfgef2
ENSRNOG00000007503	1.02866	0.873958	2999.76	352.556	0.444554	0.537601	Adam17
ENSRNOG00000007515	-0.559399	-0.17273	3627.11	947.757	0.00252416	0.00575931	Kif3a
ENSRNOG00000007518	-0.846168	-0.16819	12024.4	482.311	1.52116e-05	6.26337e-05	Nckap1
ENSRNOG00000007527	-0.619347	0.145453	706.989	425.651	1.26924e-07	8.99347e-07	Tm2d1
ENSRNOG00000007528	-3.16667	-2.29675	1233.44	243.994	0.00168651	0.00402937	Kcnh7
ENSRNOG00000007583	-1.93122	-1.42715	13300	228.232	0.000590348	0.0016075	Pygb
ENSRNOG00000007584	0.361177	0.802419	2313.68	231.245	0.00635002	0.0130982	Ehd4
ENSRNOG00000007597	0.659226	0.33921	1685.96	499.331	0.021964	0.0394495	Rhpn1
ENSRNOG00000007599	0.566111	0.294381	434.739	342.034	0.0848695	0.130856	Afap1
ENSRNOG00000007632	0.488799	0.676251	101.788	232.683	0.371802	0.464249	Mss51
ENSRNOG00000007643	-0.188457	0.849426	853.967	217.29	8.89504e-11	1.66529e-09	Ccm2
ENSRNOG00000007648	-0.592446	0.427995	3553.36	385.656	1.60538e-13	6.38982e-12	Rab11b
ENSRNOG00000007649	0.19088	0.523633	1551.22	592.336	0.0135448	0.0257653	Dnm2
ENSRNOG00000007660	-0.282779	0.513821	1321.42	307.638	4.51723e-08	3.71519e-07	Fntb
ENSRNOG00000007679	2.05343	2.44399	517.162	156.358	0.0371356	0.0626178	Cyth4
ENSRNOG00000007684	0.105272	0.0939561	331.336	237.582	0.995215	0.996688	Zc3h3
ENSRNOG00000007686	-0.295488	-0.305172	629.774	1547.12	0.940505	0.957433	2003-09-01
ENSRNOG00000007687	-1.3155	1.13727	3224.59	314.576	2.22045e-16	2.75335e-14	Sema7a
ENSRNOG00000007710	-1.09113	-0.319365	3532.43	373.882	1.19491e-08	1.12643e-07	Usp20
ENSRNOG00000007719	-0.733618	-0.491252	605.817	341.71	0.102348	0.153189	Ccnc
ENSRNOG00000007726	0.423159	1.20191	8087.59	565.991	4.79616e-09	5.03675e-08	Mcam
ENSRNOG00000007727	-1.69445	-1.30008	1052.31	390.198	0.00400646	0.00863424	Lhfpl4
ENSRNOG00000007733	-0.979502	-0.674054	387.699	278.975	0.0613679	0.0976555	Arhgef9
ENSRNOG00000007738	0.00367599	0.0419351	965.466	2506.16	0.775169	0.837796	Hm13
ENSRNOG00000007744	-0.400164	-0.118069	4780.56	232.665	0.0650715	0.103041	Ehd3
ENSRNOG00000007757	-1.23748	-0.625451	1701.65	1148.35	1.14294e-06	6.34223e-06	Ppp3cb
ENSRNOG00000007763	0.152304	0.338712	1914.22	252.075	0.198624	0.273894	Plod1
ENSRNOG00000007764	0.0187259	0.158883	349.998	294.766	0.351641	0.443541	Frmd4b
ENSRNOG00000007779	-0.747534	0.247135	1759.53	607.546	9.22595e-14	3.96593e-12	Kank4
ENSRNOG00000007781	-0.16501	0.585017	1734.66	199.948	1.56135e-06	8.50301e-06	Stau1
ENSRNOG00000007799	0.018301	0.231357	145.376	253.207	0.253683	0.337965	Fam151a
ENSRNOG00000007801	-0.252915	0.218697	1703.46	411.248	0.000764616	0.00201399	R3hdm2
ENSRNOG00000007822	-0.256511	0.248938	553.811	295.14	0.000889805	0.00230051	Vgll4
ENSRNOG00000007851	-0.686494	0.419237	855.948	197.543	4.25282e-12	1.21337e-10	Psma3
ENSRNOG00000007859	-0.294121	-0.154333	322.589	483.685	0.368442	0.460588	Ccdc41
ENSRNOG00000007862	-0.672869	-0.428831	1368.6	336.103	0.0936281	0.142318	Acat1
ENSRNOG00000007874	-0.444852	-0.803738	174.743	280.188	0.0412063	0.0685496	Tamm41
ENSRNOG00000007881	-0.620473	-0.101011	587.759	439.609	0.000353776	0.00101837	Mtmr14
ENSRNOG00000007882	-2.14327	-1.37731	570.715	296.761	7.35478e-06	3.30708e-05	Ablim2
ENSRNOG00000007894	-0.290551	-0.192565	2492	578.38	0.449321	0.541739	Mpdz
ENSRNOG00000007917	-0.0235946	-0.196546	68.5942	215.501	0.434657	0.526817	Cd46
ENSRNOG00000007918	3.20956	2.52425	188.591	173.005	0.016428	0.0305973	Tbxas1
ENSRNOG00000007920	-0.543318	0.206998	1231.39	436.062	4.84427e-06	2.3172e-05	Ssbp3
ENSRNOG00000007921	0.165708	0.43001	668.5	625.796	0.0458369	0.0753201	Hnrnpm
ENSRNOG00000007926	-0.581254	0.23912	433.37	338.816	1.04638e-07	7.63244e-07	Map2k5
ENSRNOG00000007937	-0.34536	-0.0253795	1169.92	424.375	0.0224829	0.0402502	Krit1
ENSRNOG00000007948	0.334004	0.668005	1525.73	584.544	0.0141588	0.0267738	Nf2
ENSRNOG00000007951	-2.10331	-1.64124	803.805	235.94	0.00361292	0.0078863	Galnt14
ENSRNOG00000007964	0.459402	0.437933	275.408	168.273	0.918914	0.944075	Tp53inp1
ENSRNOG00000007966	0.540596	0.45406	403.308	242.952	0.748896	0.815392	B4galt1
ENSRNOG00000007967	-0.682542	0.743195	2358.94	215.461	0	0	Sdhb
ENSRNOG00000007975	-0.348021	-0.24315	966.671	1719.03	0.425191	0.518037	Ncoa2
ENSRNOG00000007992	0.0227717	0.383291	356.509	226.323	0.0309575	0.0533158	Srsf10
ENSRNOG00000008019	-1.54376	-0.19054	9087.64	312.67	1.81875e-09	2.23803e-08	Oxr1
ENSRNOG00000008024	0.145944	0.460733	985.035	504.802	0.0230836	0.0410942	Pxk
ENSRNOG00000008030	-0.317347	0.557456	2296.99	364.425	4.24834e-10	6.16966e-09	Shc2
ENSRNOG00000008035	-0.0979373	0.0912029	655.489	304.834	0.217982	0.297912	Cinp
ENSRNOG00000008049	-0.116343	-0.0172	312.265	248.329	0.515374	0.605086	Max
ENSRNOG00000008052	-1.07907	-0.00548102	3148.7	200.543	3.06281e-10	4.61425e-09	Atp13a2
ENSRNOG00000008053	-1.58138	-1.26099	4553.98	324.828	0.036041	0.0610595	Atp8a2
ENSRNOG00000008058	-0.250566	-0.0553682	2892.64	1284.64	0.135938	0.196531	Tmprss5
ENSRNOG00000008061	-0.674171	-0.0228409	466.058	213.789	4.84199e-05	0.000174031	Nuak1
ENSRNOG00000008082	-2.24715	-1.07482	267.417	427.288	0.000137861	0.000441813	Rgs6
ENSRNOG00000008090	0.273361	0.555555	1247.31	322.359	0.174086	0.244875	Txndc12
ENSRNOG00000008102	-0.333211	0.0892575	203.216	197.057	0.0188224	0.0345382	Wdr85
ENSRNOG00000008116	-0.328595	0.167506	2861.22	214.969	0.00674761	0.013821	Ppap2b
ENSRNOG00000008117	-0.698269	-0.0417496	1206.18	200.408	2.69512e-05	0.000103318	Galnt11
ENSRNOG00000008118	-0.73353	-0.356578	781.184	411.798	0.00856131	0.0170045	Sync
ENSRNOG00000008145	-1.00926	-0.115237	1249.55	223.253	4.13962e-06	2.02521e-05	Traf3
ENSRNOG00000008150	0.418622	0.771009	926.877	601.876	0.0103043	0.0200974	Fam214a
ENSRNOG00000008151	0.245058	0.581162	712.721	514.939	0.0175136	0.0323761	Plscr4
ENSRNOG00000008163	-0.351055	0.472089	3311.76	203.06	7.45449e-08	5.66823e-07	Atp6v1g1
ENSRNOG00000008167	-0.823413	-0.0784146	681.251	345.842	5.10267e-07	3.0635e-06	Abhd6
ENSRNOG00000008169	-1.88226	-1.89646	6605.72	8916.23	0.93855	0.956348	SLC24A2
ENSRNOG00000008174	0.0283063	0.408549	755.698	284.371	0.0430913	0.0712808	Appl2
ENSRNOG00000008178	-0.138498	0.300104	519.966	296.982	0.0173262	0.0320479	Nxn
ENSRNOG00000008182	0.675508	0.752902	314.023	182.513	0.668494	0.748342	Htra3
ENSRNOG00000008187	-1.73032	0.202037	1949.33	276.115	4.22357e-06	2.06315e-05	Ubash3b
ENSRNOG00000008190	1.01364	0.997224	395.236	595.652	0.995087	0.996688	Pnpla7
ENSRNOG00000008193	0.263956	0.608445	693.247	277.088	0.0219411	0.0394304	CR1L
ENSRNOG00000008194	-0.325528	-1.17679	2400.89	1957.45	3.81426e-09	4.14046e-08	Znfx1
ENSRNOG00000008195	-0.679846	-0.0940075	24647.4	513.21	6.35214e-06	2.91313e-05	YWHAZ
ENSRNOG00000008222	-0.602423	0.05009	340.252	359.832	3.03622e-05	0.000114222	TIMM9
ENSRNOG00000008237	0.475597	0.0695078	277.021	219.584	0.100348	0.151249	Unc13b
ENSRNOG00000008244	0.21821	0.404567	249.332	218.248	0.266676	0.352507	2700049A03Rik
ENSRNOG00000008247	0.283035	0.463462	686.747	751.645	0.187447	0.260262	Ikbip
ENSRNOG00000008258	-0.679248	0.108914	1069.98	1011.61	1.91646e-09	2.33158e-08	Fnbp1
ENSRNOG00000008271	-0.234561	0.416447	2964.79	255.279	1.01025e-05	4.37571e-05	Fam91a1
ENSRNOG00000008274	0.340935	0.73883	521.576	205.066	0.0155849	0.0291787	Xpc
ENSRNOG00000008277	-0.46118	0.868829	1829.58	190.157	1.11022e-16	1.55624e-14	Bag1
ENSRNOG00000008278	0.144846	0.236241	988.148	241.197	0.573333	0.65874	Nfrkb
ENSRNOG00000008288	-0.1688	0.410858	1439.75	367.492	5.36149e-05	0.00019069	Akirin2
ENSRNOG00000008289	-0.719046	0.187129	5882.4	420.463	4.87342e-09	5.08476e-08	Slc25a3
ENSRNOG00000008291	-0.0655888	0.36468	132.933	242.478	0.0229295	0.0408649	Thumpd2
ENSRNOG00000008308	0.706026	0.638252	381.121	241.284	0.79145	0.85015	Hdac7
ENSRNOG00000008314	-0.403175	0.501881	487.744	202.734	4.93333e-08	4.01643e-07	Orc3
ENSRNOG00000008320	-0.0471087	0.225389	1108.63	233.983	0.0685588	0.108191	Lypla1
ENSRNOG00000008331	-0.11968	0.567293	3924.06	234.54	3.2122e-05	0.00012042	RGD1309995
ENSRNOG00000008340	-0.738232	0.0786567	83.7418	201.491	0.000173477	0.000543001	RGD1309779
ENSRNOG00000008345	-0.292273	0.0950635	2548.6	330.35	0.0064486	0.0132676	Clcn6
ENSRNOG00000008347	-0.0500545	0.108975	841.87	273.824	0.297582	0.386701	Slc43a3
ENSRNOG00000008354	-0.449978	0.382645	481.296	418.227	3.29616e-07	2.08778e-06	Slc9a8
ENSRNOG00000008362	-0.0653524	0.0411611	325.323	390.554	0.490978	0.581953	Zfp775
ENSRNOG00000008380	-0.879356	-1.47002	2152.5	228.682	0.0849492	0.130916	Asic3
ENSRNOG00000008390	-0.503805	0.256749	691.554	298.447	4.91177e-07	2.96546e-06	Dcun1d5
ENSRNOG00000008392	-0.03135	0.568589	3551.26	287.444	3.24731e-05	0.000121454	Sbf1
ENSRNOG00000008393	-0.774145	-0.47939	7140.2	901.566	0.0196415	0.0357562	Tax1bp1
ENSRNOG00000008411	0.259858	0.222946	648.136	191.563	0.862237	0.903636	Sec23b
ENSRNOG00000008414	-0.418034	0.323194	9783.35	355.784	1.78862e-05	7.22621e-05	Bsg
ENSRNOG00000008427	0.45574	0.662616	777.788	202.947	0.251932	0.335909	Necap2
ENSRNOG00000008431	-1.93854	-1.26838	3682.13	355.065	5.35801e-05	0.00019069	Gabbr2
ENSRNOG00000008441	0.405715	0.174804	1063.32	261.013	0.132461	0.191934	Map3k3
ENSRNOG00000008451	0.00121069	0.431352	2053.58	260.737	0.00466917	0.00992968	Fut8
ENSRNOG00000008465	-0.861803	-0.898426	11612.4	1686.95	0.755525	0.820691	Tmem176b
ENSRNOG00000008472	0.114432	0.0908514	854.963	206.53	0.91064	0.938288	Rbm10
ENSRNOG00000008481	-0.606467	-0.0688442	17566.9	461.952	5.11246e-05	0.000182734	Reep1
ENSRNOG00000008482	-0.229268	0.162693	1007.31	833.93	0.00324879	0.00718389	Rbms1
ENSRNOG00000008519	-1.0307	-1.01131	235.702	895.682	0.898006	0.929429	RGD1309079
ENSRNOG00000008524	-0.47507	0.0367061	538.687	582.708	0.00205185	0.00479013	Glcci1
ENSRNOG00000008534	-0.761879	-0.328551	3091.63	302.123	0.00349629	0.00764725	Dusp15
ENSRNOG00000008553	-0.24751	-0.0877585	280.991	211.606	0.376307	0.469328	Mthfr
ENSRNOG00000008562	-0.498081	-0.371476	994.239	237.142	0.413158	0.506472	Vps33a
ENSRNOG00000008566	-0.623742	-0.476667	422.969	533.942	0.319814	0.409972	Mrpl15
ENSRNOG00000008577	0.0680639	0.175133	449.875	225.081	0.541784	0.630809	Fbf1
ENSRNOG00000008578	-0.372167	-0.0417082	4044.18	256.954	0.023859	0.0422877	Cdk16
ENSRNOG00000008597	-0.252604	0.243591	308.906	186.64	0.00809911	0.0162587	Tada3
ENSRNOG00000008598	0.19297	-0.255553	913.46	412.316	0.00156465	0.00380424	Btbd7
ENSRNOG00000008604	-0.267777	0.724424	2292.09	478.547	3.46723e-13	1.28487e-11	Nsfl1c
ENSRNOG00000008607	-0.306279	0.164582	110.989	391.004	0.031522	0.0541721	U2surp
ENSRNOG00000008612	-0.144912	-0.222144	135.036	334.091	0.687308	0.764889	Agbl5
ENSRNOG00000008614	-0.448373	0.080017	1091.29	315.455	0.000398034	0.00112907	Zfyve1
ENSRNOG00000008616	-1.14457	-0.0508449	5593.29	280.856	4.99057e-08	4.05279e-07	Ubr3
ENSRNOG00000008625	-1.86333	-0.862588	922.639	257.839	4.97234e-10	6.96993e-09	Rimkla
ENSRNOG00000008628	-1.58969	-0.670801	615.903	207.731	1.62163e-08	1.48526e-07	Ica1
ENSRNOG00000008629	-0.260333	-0.0855017	13937.8	1845.12	0.287891	0.375374	Secisbp2l
ENSRNOG00000008637	0.00390174	0.53721	619.642	465.294	0.000204118	0.000625175	Strada
ENSRNOG00000008639	1.09571	0.844819	3977.75	167.802	0.387693	0.48111	Pabpc1
ENSRNOG00000008641	0.0991429	0.25812	305.089	222.443	0.307483	0.397166	Gnpnat1
ENSRNOG00000008656	-0.138113	0.0794864	3375.78	500.985	0.127128	0.185625	Snca
ENSRNOG00000008659	-0.327644	-0.726548	1808.97	368.886	0.0218223	0.0392387	Arhgap21
ENSRNOG00000008673	-0.299237	0.313537	2238.42	221.12	5.37055e-05	0.00019069	Arpc3
ENSRNOG00000008678	0.637345	0.701411	1042.39	197.812	0.72291	0.794363	Antxr1
ENSRNOG00000008683	-0.42931	1.05006	489.47	583.182	0	0	Alk
ENSRNOG00000008688	-0.84478	-0.533485	509.863	942.639	0.0410409	0.068345	Usp45
ENSRNOG00000008689	0.405158	0.428845	295.897	459.083	0.867709	0.905925	Cbx1
ENSRNOG00000008691	0.934852	0.736245	800.754	363.536	0.203747	0.279761	Ick
ENSRNOG00000008703	0.0576778	0.231719	406.035	254.727	0.279876	0.366528	Rnps1
ENSRNOG00000008704	-0.742569	-0.123945	67.4729	260.595	0.027777	0.0484333	Nlk
ENSRNOG00000008711	-0.46918	0.410335	1003.69	191.235	3.97487e-08	3.29434e-07	Med24
ENSRNOG00000008713	-0.335187	0.0520953	1669.53	218.421	0.076353	0.118861	Slc41a2
ENSRNOG00000008716	-2.12004	-1.76168	137628	403.375	0.1755	0.246541	Nefh
ENSRNOG00000008720	-0.0475094	0.0857439	806.513	233.585	0.388399	0.481615	Wbp1
ENSRNOG00000008741	-0.534588	0.171311	7070.11	409.35	1.4364e-07	1.00673e-06	Camsap2
ENSRNOG00000008744	-0.935937	0.0894133	5265.28	213.036	9.88254e-09	9.59678e-08	Cops2
ENSRNOG00000008746	-1.11551	0.558793	979.226	239.733	5.458e-09	5.63994e-08	Dtd1
ENSRNOG00000008747	0.0390309	0.0129742	1477	1777.32	0.897579	0.929429	Plekha5
ENSRNOG00000008749	1.24244	1.06975	3485.36	654.98	0.477297	0.569846	Col5a1
ENSRNOG00000008752	-0.02019	0.522473	183.642	214.309	0.00275143	0.00621626	Nrf1
ENSRNOG00000008755	-0.223242	0.34316	3227.35	378.719	4.34923e-05	0.00015755	Acox1
ENSRNOG00000008764	0.0512946	0.365713	1973.65	308.222	0.0281615	0.0489976	Otud5
ENSRNOG00000008767	-0.3514	0.396146	388.017	199.41	0.000245721	0.000733521	Atg4c
ENSRNOG00000008782	0.0904642	0.21826	2598.34	1293.05	0.302329	0.392079	Pnisr
ENSRNOG00000008797	0.660007	0.550961	1365.28	1035.03	0.416136	0.509735	Tmpo
ENSRNOG00000008816	4.71715	6.00037	5374.32	245.327	3.26428e-05	0.000121947	Gpnmb
ENSRNOG00000008822	0.255451	0.997281	5261.49	376.243	1.64817e-07	1.13057e-06	Fkbp1a
ENSRNOG00000008825	0.104599	0.379594	2594.2	197.462	0.0865744	0.132862	Ssrp1
ENSRNOG00000008829	0.340699	0.322433	941.575	398.55	0.948669	0.9624	Sorbs3
ENSRNOG00000008830	-1.01261	-1.11499	5225.81	6239.8	0.367719	0.459863	Nfe2l1
ENSRNOG00000008870	-0.0229928	0.312109	1005.16	213.844	0.0464884	0.0763129	Atf7ip
ENSRNOG00000008872	-0.428678	0.0108023	735.934	270.572	0.00380485	0.00825495	Tmem68
ENSRNOG00000008877	-0.271774	0.641181	856.565	263.399	2.3231e-09	2.74347e-08	Lsm14b
ENSRNOG00000008885	-0.279728	0.550475	336.446	177.668	5.98918e-05	0.00021011	Chst11
ENSRNOG00000008907	-0.237417	0.899149	247.528	219.356	7.75784e-11	1.49768e-09	Fggy
ENSRNOG00000008908	0.200364	-0.11289	578.045	199.42	0.048689	0.0794802	Slc35a1
ENSRNOG00000008924	0.128352	0.656691	2067.8	396.605	0.000160846	0.000506414	Arhgef12
ENSRNOG00000008927	0.160808	-0.0370918	1919.14	930.927	0.136847	0.19749	Hbp1
ENSRNOG00000008929	0.326971	0.255353	265.389	1207.28	0.66807	0.748283	Aebp2
ENSRNOG00000008934	-0.397029	0.640157	3437.37	258.254	6.10664e-08	4.84921e-07	Tmem65
ENSRNOG00000008937	0.589289	0.789979	7744.33	1182.42	0.084428	0.130237	Csrp1
ENSRNOG00000008961	-1.08315	-0.265896	2979.98	351.236	4.58736e-09	4.86501e-08	Mapre3
ENSRNOG00000008964	0.229161	0.784739	1536.09	216.065	0.000307394	0.000897678	Tep1
ENSRNOG00000008981	-0.00767877	0.926684	6215.78	440.074	7.81592e-08	5.91515e-07	Pdcd6ip
ENSRNOG00000009001	-0.115563	0.244836	1065.6	313.715	0.0138093	0.0262199	Mtss1
ENSRNOG00000009006	-0.787191	0.249948	5667.05	510.283	4.14113e-14	1.99269e-12	Ccdc47
ENSRNOG00000009015	-0.157683	-0.255034	961.888	565.023	0.479608	0.57184	Nfx1
ENSRNOG00000009029	-0.549228	0.426034	3814.95	583.878	1.21569e-13	5.02487e-12	Nptn
ENSRNOG00000009032	-0.791841	-0.620715	79.945	413.912	0.403895	0.497007	Ttll3
ENSRNOG00000009034	-0.554017	-0.439397	454.551	926.776	0.433689	0.525842	Tdrd3
ENSRNOG00000009039	-0.783725	-0.0922055	1789.72	243.266	3.36935e-06	1.68939e-05	Trappc12
ENSRNOG00000009057	-0.46418	0.264483	2529.89	189.999	3.21107e-06	1.62265e-05	Sec62
ENSRNOG00000009079	-0.841325	-0.72391	3429.92	203.792	0.420477	0.513339	Prkar2b
ENSRNOG00000009085	-1.32425	-0.814095	1419.67	210.218	0.00106985	0.00270736	Prkag2
ENSRNOG00000009088	-0.0342778	0.692424	3465.35	291.794	8.31444e-06	3.68211e-05	Txnrd1
ENSRNOG00000009094	0.256667	0.777062	2800.08	173.387	0.00106904	0.00270736	Nudt4
ENSRNOG00000009097	-0.820834	0.0881739	2685.3	429.986	2.95854e-11	6.67017e-10	Immt
ENSRNOG00000009102	-0.161213	0.242574	5716.54	1025.84	0.00408846	0.00877577	Fermt2
ENSRNOG00000009110	-0.253405	0.19388	1530.8	210.669	0.0037013	0.00805196	Psen1
ENSRNOG00000009116	-0.704226	0.625583	216.649	194.286	2.05724e-13	8.08848e-12	Itgb3bp
ENSRNOG00000009137	-0.0747294	-0.278419	182.778	321.062	0.223362	0.303848	Ubxn2b
ENSRNOG00000009139	0.187019	0.19068	454.998	436.245	0.964724	0.972567	Fubp3
ENSRNOG00000009149	-0.16083	-0.206861	1387.17	292.029	0.74768	0.81464	Jam3
ENSRNOG00000009152	-0.332722	-0.171256	8351.9	1126.53	0.20147	0.277204	Caprin1
ENSRNOG00000009156	0.0251287	0.249094	1087.31	2256.1	0.0859084	0.132078	Tra2a
ENSRNOG00000009161	-0.502927	-0.103124	8107.28	780.061	0.0014549	0.00356159	Clasp2
ENSRNOG00000009163	-0.496071	0.235595	284.033	202.903	2.21637e-05	8.70351e-05	Fam133b
ENSRNOG00000009183	0.376352	0.352054	1514.26	411.03	0.983641	0.988547	Szrd1
ENSRNOG00000009184	0.69099	0.931577	210.906	177.065	0.165076	0.234039	Foxp1
ENSRNOG00000009186	2.345	3.07852	1454.49	178.351	0.0027867	0.00628064	Stmn4
ENSRNOG00000009195	0.319044	0.343384	3216.68	969.558	0.889528	0.924513	Tnks1bp1
ENSRNOG00000009198	-0.633447	0.132375	26086.3	896.523	4.97225e-06	2.36303e-05	Rab6b
ENSRNOG00000009205	0.188663	0.362968	1593.17	601.408	0.176815	0.247526	Lmo4
ENSRNOG00000009243	0.0029638	-0.105832	1889.2	481.341	0.709064	0.784228	Oaf
ENSRNOG00000009252	-0.698986	-0.65053	1422.65	298.49	0.774365	0.837769	Poldip2
ENSRNOG00000009263	-0.781889	0.0242852	6727.47	304.85	6.99299e-08	5.40657e-07	Ifi27
ENSRNOG00000009264	-0.329956	-0.243038	632.202	207.48	0.562727	0.649563	Erc1
ENSRNOG00000009271	-0.303109	0.213121	3034.98	528.238	0.000106297	0.000349338	Smarca4
ENSRNOG00000009278	-0.624114	-0.275335	459.29	303.04	0.0229141	0.0408601	Ift88
ENSRNOG00000009280	-0.976117	-0.487979	649.796	245.985	0.00163408	0.00392863	Mkrn1
ENSRNOG00000009282	-0.261226	0.27912	3727.28	238.201	0.000216887	0.000660286	Nub1
ENSRNOG00000009300	-0.477274	-0.224657	2282.9	331.87	0.0748461	0.116741	Tlk1
ENSRNOG00000009309	-0.644065	-0.0757793	516.372	264.921	0.000256236	0.000763498	Meaf6
ENSRNOG00000009344	-1.09041	-0.751782	41.438	197.896	0.238514	0.321073	Syt16
ENSRNOG00000009377	-0.636028	0.30799	2656.23	310.389	3.5199e-11	7.7727e-10	Cobra1
ENSRNOG00000009389	0.0592446	0.0807282	319.258	227.909	0.925794	0.948446	Ripk2
ENSRNOG00000009406	-0.124953	0.451266	802.633	209.763	0.000297644	0.000870783	Tm9sf4
ENSRNOG00000009411	-1.1372	-0.376775	382.93	230.592	2.79986e-06	1.43509e-05	Chn2
ENSRNOG00000009412	0.299824	0.00120321	350.681	396.546	0.153234	0.218887	Lrch1
ENSRNOG00000009414	-0.735245	-0.361208	2024.95	307.629	0.00964847	0.0188983	Creld1
ENSRNOG00000009419	-0.393643	0.0853448	792.542	232.581	0.00430665	0.00921954	Ptprg
ENSRNOG00000009432	-0.426176	0.542294	451.385	173.864	1.10627e-08	1.0521e-07	Eif2s1
ENSRNOG00000009449	0.264698	0.746623	5001.87	1142.53	0.000117417	0.00038122	Trim35
ENSRNOG00000009474	-0.135112	0.489774	1934.63	347.007	1.12037e-05	4.78187e-05	Ddx42
ENSRNOG00000009484	-0.209356	0.563121	1282.9	397.328	5.13704e-08	4.16126e-07	Ptcd3
ENSRNOG00000009491	-0.197691	0.18288	598.546	251.73	0.0169679	0.0314937	Phc3
ENSRNOG00000009512	-0.404588	0.205799	645.324	196.651	0.000149726	0.000476521	Esd
ENSRNOG00000009531	0.333042	0.477173	554.453	198.679	0.380114	0.47371	Col9a3
ENSRNOG00000009538	-0.548668	0.183682	995.668	179.62	6.17232e-06	2.83874e-05	Etfdh
ENSRNOG00000009545	-0.125736	1.92713	867.77	200.434	1.66114e-08	1.51286e-07	Polr1a
ENSRNOG00000009549	-0.656338	-0.366756	1972.26	948.484	0.0248223	0.0437546	Fbxo3
ENSRNOG00000009552	-0.586141	0.769748	9922.86	159.636	3.11973e-14	1.57156e-12	Serinc3
ENSRNOG00000009566	0.567323	0.538906	653.851	188.329	0.891882	0.925468	Phf12
ENSRNOG00000009571	-1.0992	-0.234836	1743.57	220.134	6.8097e-09	6.90392e-08	Wipf3
ENSRNOG00000009577	-2.26919	-1.96817	884.818	544.448	0.0325135	0.0556979	Ndst4
ENSRNOG00000009585	-0.501468	0.00490315	1437.42	234.343	0.00274088	0.00620201	Tcf20
ENSRNOG00000009588	-0.902359	-0.646776	1420.43	1408.36	0.0766765	0.119307	Snph
ENSRNOG00000009590	0.306003	0.735682	781.718	168.68	0.0389938	0.0654089	Stox2
ENSRNOG00000009613	-1.02663	-0.932511	331.496	5508.85	0.509476	0.600128	Sh3bgrl2
ENSRNOG00000009625	-0.695204	-0.19028	25456.4	652.424	5.57731e-05	0.000197163	Dpysl2
ENSRNOG00000009628	-1.42661	-0.4851	5601.45	220.741	2.00986e-09	2.43009e-08	Pfkm
ENSRNOG00000009629	-2.2929	-1.53603	1700.56	287.955	1.25384e-06	6.93374e-06	Ca2
ENSRNOG00000009636	-0.128407	0.456443	2896.97	2228.37	1.82234e-06	9.74332e-06	Scrn1
ENSRNOG00000009640	-0.665692	-0.111252	1218.64	353.334	0.000104752	0.000345317	Psmf1
ENSRNOG00000009642	-0.309996	0.628719	4956.54	268.998	1.38868e-10	2.34404e-09	Cct4
ENSRNOG00000009643	-0.0393188	0.311942	1791.18	490.009	0.00980223	0.0191878	Msl1
ENSRNOG00000009653	-0.50279	0.0328573	567.915	392.059	0.000276364	0.000815931	Numb
ENSRNOG00000009658	-0.529751	0.144566	3780.07	379.014	1.07436e-06	5.99264e-06	Rnf19a
ENSRNOG00000009661	0.331571	0.454043	291.6	302.885	0.496465	0.587162	Tgds
ENSRNOG00000009664	-0.798442	-0.00367195	429.021	196.551	0.000241659	0.000722735	Ankrd42
ENSRNOG00000009675	-0.150422	0.165486	2757.6	562.593	0.0171654	0.0318053	Cdc42bpb
ENSRNOG00000009681	-0.694017	0.390364	4253.68	266.476	6.66134e-14	2.9828e-12	Flot2
ENSRNOG00000009683	-0.796808	0.371563	12767.2	847.951	6.66134e-16	6.31652e-14	Sdcbp
ENSRNOG00000009689	-0.279994	-0.338872	2660.03	228.193	0.705338	0.780909	Api5
ENSRNOG00000009696	0.205054	0.317731	601.308	727.747	0.418682	0.512075	Mdm4
ENSRNOG00000009700	-1.77976	-1.20455	5239.08	410.913	3.17103e-05	0.000119154	Dync1i1
ENSRNOG00000009702	0.933588	0.903318	343.097	230.853	0.848438	0.893326	Lmo7
ENSRNOG00000009715	-0.827374	-0.820528	4335.58	223.168	0.961472	0.969895	Me1
ENSRNOG00000009716	-0.197516	0.232683	1285.84	323.945	0.00276858	0.00624626	Casc3
ENSRNOG00000009729	-0.073244	-0.11948	921.719	712.061	0.71821	0.790546	Ubp1
ENSRNOG00000009745	-0.286932	0.16212	444.219	723.839	0.00158366	0.00384177	Ppp3cc
ENSRNOG00000009749	0.00365567	0.43733	482.293	232.445	0.00753183	0.0152433	Wdr45
ENSRNOG00000009756	-0.546172	-0.118697	1993.48	745.441	0.00132051	0.00325982	Pacsin2
ENSRNOG00000009778	-0.496135	0.232154	4077.74	475.801	6.94037e-08	5.37879e-07	RGD1310313
ENSRNOG00000009781	-0.986715	-0.758424	8302.14	2171.4	0.130228	0.189294	Dync1i2
ENSRNOG00000009783	-1.4106	-0.0323513	2020.53	588.349	4.21374e-09	4.51332e-08	Camk2g
ENSRNOG00000009787	-0.229929	-0.082021	113.275	189.312	0.477405	0.569846	Ccdc48
ENSRNOG00000009795	0.145424	0.619772	392.114	210.612	0.00442338	0.00944436	Nfib
ENSRNOG00000009812	0.248248	0.0522216	1783.44	580.993	0.305222	0.395037	Sbf2
ENSRNOG00000009820	-0.469338	0.431816	5060.79	355.512	9.49674e-11	1.74957e-09	Bnip3l
ENSRNOG00000009836	0.0696092	0.216563	904.187	578.091	0.268951	0.354641	Rbm26
ENSRNOG00000009837	-0.922509	-0.449258	1319.27	465.767	0.000870846	0.00225873	D930015E06Rik
ENSRNOG00000009846	0.112116	-0.162139	23.6561	356.934	0.445951	0.539087	Frg1
ENSRNOG00000009850	0.349351	0.674896	991.922	299.835	0.0769594	0.11969	St3gal4
ENSRNOG00000009856	0.0894175	0.24296	492.944	257.824	0.361833	0.453734	Sypl1
ENSRNOG00000009862	-1.36084	-1.28472	3919.58	599.92	0.450644	0.542928	Olfm1
ENSRNOG00000009882	-1.04113	0.322737	4630.24	779.271	1.96509e-14	1.09232e-12	Ppp3ca
ENSRNOG00000009884	-0.209818	1.1618	10369.9	284.729	5.55112e-16	5.59275e-14	Lgals1
ENSRNOG00000009886	-0.0503576	0.0653178	392.506	234.075	0.580571	0.665397	Fkbp14
ENSRNOG00000009887	-0.347782	0.477005	3571.3	261.831	0.000126052	0.000406392	Arih1
ENSRNOG00000009891	0.22755	0.255355	976.43	470.878	0.865712	0.905012	Pcf11
ENSRNOG00000009892	0.476013	0.226244	985.348	254.507	0.0946521	0.143672	Adamts15
ENSRNOG00000009910	0.31284	0.368737	1779	400.75	0.702661	0.779156	Swap70
ENSRNOG00000009932	-2.17454	-1.928	641.931	229.468	0.0886884	0.135834	Mctp2
ENSRNOG00000009936	0.166306	0.213941	1234.94	534.489	0.705882	0.781165	Dido1
ENSRNOG00000009946	-0.0267356	-0.344758	3650.2	185.071	0.0394457	0.0660296	Ldlr
ENSRNOG00000009947	1.13859	1.10982	368.995	173.328	0.927735	0.949529	Kremen1
ENSRNOG00000009950	0.241399	0.244948	270.969	800.226	0.981698	0.987518	Msantd2
ENSRNOG00000009953	-0.2428	1.00288	1296.69	400.584	0	0	Snx16
ENSRNOG00000009963	0.0466588	0.622985	1262.85	358.16	6.05727e-05	0.000212037	Ctps
ENSRNOG00000009968	-0.476319	-0.280582	623.569	337.792	0.26387	0.349226	Ercc8
ENSRNOG00000009977	0.109624	0.519265	1849.61	561.842	0.00217881	0.00505722	Thrap3
ENSRNOG00000009983	0.17264	0.491944	684.169	330.673	0.0321917	0.0552053	Lrrc42
ENSRNOG00000009985	-0.950175	0.0782796	1933.59	300.311	1.21592e-12	3.80594e-11	Tdrd7
ENSRNOG00000009987	-0.74849	-0.610372	10064.3	2076.23	0.226457	0.30715	Akap11
ENSRNOG00000009992	-0.535536	0.330158	1411.27	424.192	5.46429e-10	7.59349e-09	Rabggtb
ENSRNOG00000009994	-0.562824	-0.100584	182.491	257.602	0.00807566	0.0162218	Dlat
ENSRNOG00000009995	-0.361786	-0.0964789	1247.25	409.765	0.0514148	0.0834649	Rapgef6
ENSRNOG00000010007	0.264086	0.335807	839.746	620.847	0.59551	0.679378	Srsf4
ENSRNOG00000010011	-1.19753	-0.655576	875.096	391.136	0.000116617	0.000380155	Osbpl3
ENSRNOG00000010023	-0.525548	-0.12027	644.019	473.668	0.00484275	0.0102448	Slc33a1
ENSRNOG00000010027	-1.42377	-1.10484	1636.15	214.151	0.0449961	0.0740897	Atr
ENSRNOG00000010034	-0.175701	0.184272	3888.69	248.314	0.0143775	0.027123	Asah1
ENSRNOG00000010037	-0.831073	-1.38907	1073.94	2084.82	0.0126813	0.0243651	Epb4.1
ENSRNOG00000010041	-0.205885	0.373537	903.063	219.915	0.000215621	0.000657053	Ube2g1
ENSRNOG00000010048	-0.7011	-0.217891	12161.5	528.382	0.000218519	0.000664	Dctn1
ENSRNOG00000010060	0.780205	1.47072	587.511	191.69	5.36547e-05	0.00019069	Panx1
ENSRNOG00000010065	-2.22789	-1.80685	1247.54	550.645	0.010133	0.0197942	Dgkh
ENSRNOG00000010077	-0.973485	-0.376015	340.905	221.658	0.00408456	0.00877323	Smarcd3
ENSRNOG00000010083	-0.157127	0.419061	932.637	367.161	5.92585e-05	0.000208115	Prpsap1
ENSRNOG00000010084	-0.122361	0.314335	2364.37	309.745	0.0115875	0.0224239	Ythdf3
ENSRNOG00000010091	-0.290412	0.34136	2096.16	251.706	2.05675e-05	8.14615e-05	RGD1310351
ENSRNOG00000010096	-0.480589	0.15989	1529.65	468.826	3.2082e-06	1.62265e-05	Azi2
ENSRNOG00000010099	-0.391512	-0.318543	1763.55	213.017	0.647274	0.729145	Asb8
ENSRNOG00000010102	-0.281038	0.331275	2395.85	316.085	1.89232e-05	7.5881e-05	Fbxl3
ENSRNOG00000010103	0.186179	0.544079	3184.31	275.819	0.0136403	0.0259295	Eif4b
ENSRNOG00000010104	0.222215	0.378273	207.775	226.825	0.419333	0.512483	Pofut1
ENSRNOG00000010107	0.542048	-0.0280767	296.764	206.061	0.000988323	0.00252484	Palld
ENSRNOG00000010124	-1.04026	-0.276757	2062.35	335.474	6.42205e-05	0.000223593	Trim2
ENSRNOG00000010147	-0.572532	0.354448	1709.06	358.074	5.1016e-11	1.075e-09	Pdcd10
ENSRNOG00000010155	-0.495434	0.120838	3588.62	388.509	0.000603359	0.00163328	Pcm1
ENSRNOG00000010161	0.774374	0.854917	2061.96	182.907	0.654491	0.736086	Myo10
ENSRNOG00000010169	-1.29889	-1.17075	1075.61	531.342	0.33187	0.42266	Atpaf1
ENSRNOG00000010184	-0.602508	0.258033	3185.47	293.595	2.30726e-09	2.73479e-08	Brk1
ENSRNOG00000010189	0.537883	0.699784	91.5976	275.234	0.401966	0.495578	Rps24
ENSRNOG00000010196	0.614686	-0.321056	771.517	946.348	0.00163857	0.00393648	Glb1
ENSRNOG00000010204	-0.742361	-0.351091	465.814	244.04	0.0552927	0.0887326	Tmem9
ENSRNOG00000010213	1.354	1.91783	346.196	178.405	0.00219018	0.00507996	Fgd5
ENSRNOG00000010217	0.173678	0.78324	3004.59	226.447	6.26211e-05	0.000218496	Prrc2b
ENSRNOG00000010218	-0.193584	0.0687068	503.867	217.757	0.107183	0.15917	Eif5
ENSRNOG00000010219	0.358988	0.314913	1536.19	200.347	0.804041	0.859492	Ralgds
ENSRNOG00000010222	-0.742037	0.142149	5721.91	340.241	2.05945e-10	3.28454e-09	Glud1
ENSRNOG00000010230	-0.967725	0.0231464	1384.35	264.916	2.34937e-11	5.48866e-10	Fam45a
ENSRNOG00000010232	-0.807422	-1.0525	2237.78	341.309	0.0784215	0.121846	Enpp5
ENSRNOG00000010233	-0.00579191	-0.0600409	3416.59	435.225	0.780096	0.842274	Cald1
ENSRNOG00000010234	-0.522879	-0.0935063	514.374	225.64	0.00736829	0.0149405	Nsmaf
ENSRNOG00000010235	-0.98109	-0.92546	434.526	269.366	0.727079	0.797043	Pkig
ENSRNOG00000010237	0.250345	0.743685	3947.55	219.773	0.00108046	0.00272993	Map7d1
ENSRNOG00000010239	-0.368928	0.410028	5575.71	275.454	6.48325e-08	5.09805e-07	Cnbp
ENSRNOG00000010286	-0.702278	-0.00656529	3936.97	683.686	7.30316e-08	5.57947e-07	Cast
ENSRNOG00000010291	-0.482707	-0.491997	1087.04	374.896	0.902966	0.932766	Slc46a1
ENSRNOG00000010296	-0.885444	0.175971	908.192	294.809	3.54102e-07	2.21277e-06	Slc7a7
ENSRNOG00000010299	-0.966726	-0.480646	4208.79	580.262	0.00019799	0.000610248	Eps15
ENSRNOG00000010308	0.973305	1.1056	1577.65	315.958	0.398838	0.493041	Nr2f2
ENSRNOG00000010309	0.14727	0.681932	678.198	193.979	0.00109297	0.00275938	Nfyb
ENSRNOG00000010311	-0.927823	-0.959288	1332.7	366.153	0.767277	0.831496	Dzip1
ENSRNOG00000010319	0.842745	1.72356	8664.55	152.482	8.12863e-07	4.66311e-06	Lcp1
ENSRNOG00000010325	-0.314484	-0.827302	68.5899	633.683	0.012926	0.0247762	Ptger3
ENSRNOG00000010330	-0.077734	0.307349	1409.14	683.913	0.00399707	0.00861977	Mark3
ENSRNOG00000010331	-0.145676	-0.0953804	43542.7	355.426	0.664103	0.744978	Ctsb
ENSRNOG00000010334	-0.199513	0.374977	772.566	234.295	0.000376342	0.00107469	Cnot10
ENSRNOG00000010349	-1.18474	-1.49811	54.8253	278.288	0.232514	0.313913	Ghrl
ENSRNOG00000010353	-0.22939	0.117296	442.012	463.605	0.019379	0.0353782	Dnajb6
ENSRNOG00000010370	0.498967	0.868126	1370.51	173.662	0.0219996	0.0394915	Tnip1
ENSRNOG00000010373	1.00977	1.38416	1073.97	371.284	0.0214389	0.0386789	Triobp
ENSRNOG00000010379	0.170935	0.53143	2158.71	792.236	0.00651348	0.0133754	Celf1
ENSRNOG00000010381	-0.068631	0.344367	366.349	252.401	0.0103981	0.020256	Mknk1
ENSRNOG00000010389	0.313638	0.175925	7484.11	269.258	0.419227	0.512483	Ndrg2
ENSRNOG00000010392	-1.95839	-2.23962	1705.89	968.49	0.015494	0.0290253	Nrg1
ENSRNOG00000010417	-0.576951	-0.0247505	398.566	238.403	0.000586376	0.00159939	RGD1563510
ENSRNOG00000010418	-0.319516	-0.212214	1527.91	655.417	0.420855	0.513466	Nek1
ENSRNOG00000010421	-0.0586537	0.239268	514.533	268.116	0.08328	0.128589	Wdr91
ENSRNOG00000010422	-2.72182	-0.61474	3375.22	361.225	2.1933e-06	1.14979e-05	Kcnab1
ENSRNOG00000010434	-0.865629	0.554226	2177.26	197.309	6.64988e-10	8.93301e-09	Dync1li1
ENSRNOG00000010435	-0.126388	0.199528	210.979	204.209	0.0694251	0.10929	Nupl2
ENSRNOG00000010436	0.17255	0.384635	390.449	193.59	0.196302	0.271272	Zbtb17
ENSRNOG00000010437	-1.07908	-0.298476	28177.9	534.508	3.34497e-09	3.71868e-08	Sncg
ENSRNOG00000010440	-1.32288	0.265714	1407.9	1762.16	4.34443e-06	2.11258e-05	Gnal
ENSRNOG00000010453	-0.409655	0.0593953	1515.27	296.354	0.00132615	0.00326873	Klhl7
ENSRNOG00000010458	0.518474	0.93818	1088.92	143.572	0.0203239	0.036915	Pik3ca
ENSRNOG00000010474	-0.585449	0.134855	5778.76	391.403	1.11228e-07	8.04037e-07	Copg1
ENSRNOG00000010479	-0.987339	-0.273246	6232.91	220.292	1.69537e-06	9.14025e-06	Mycbp2
ENSRNOG00000010487	-0.938162	0.36363	448.707	327.651	5.55112e-16	5.59275e-14	Dnajb14
ENSRNOG00000010489	1.12344	1.32109	204.884	144.81	0.435004	0.527039	Samd4a
ENSRNOG00000010492	0.0914322	0.418479	220.822	219.491	0.0639751	0.101454	Sp2
ENSRNOG00000010495	-0.377186	0.326524	1254.74	279.854	1.28685e-05	5.40912e-05	Ttc17
ENSRNOG00000010510	1.01472	1.30652	3794.67	981.316	0.0393305	0.0658709	Col12a1
ENSRNOG00000010512	-0.298967	0.247336	805.204	671.207	6.69497e-05	0.000231098	Yipf1
ENSRNOG00000010517	0.580568	0.829159	191.626	263.583	0.165854	0.234832	Fam126a
ENSRNOG00000010523	-0.78802	-0.236795	1034.25	498.17	7.56171e-05	0.0002588	Naa20
ENSRNOG00000010526	0.234269	0.428339	443.708	316.516	0.218816	0.298798	Dennd1a
ENSRNOG00000010529	3.83757	4.17503	7746.81	497.318	0.0478719	0.0783447	Thbs2
ENSRNOG00000010533	0.149416	0.152238	727.547	297.828	0.937307	0.955686	Arfip1
ENSRNOG00000010545	0.0408255	0.847975	1330.19	331.427	4.21397e-08	3.47464e-07	Mrap2
ENSRNOG00000010557	0.0686634	0.363916	771.233	287.763	0.0468124	0.0768057	Smarcd2
ENSRNOG00000010572	-0.0991964	-0.0364939	231.871	193.232	0.757237	0.821997	Pus7
ENSRNOG00000010574	0.809893	0.641729	717.562	193.329	0.315303	0.405156	Ptpn1
ENSRNOG00000010580	-1.13501	-0.341766	5184.33	440.706	3.37728e-07	2.13497e-06	Acot7
ENSRNOG00000010592	-0.582461	0.0943195	653.801	260.63	2.4574e-05	9.49957e-05	Slc25a27
ENSRNOG00000010593	0.196084	0.248112	4137.81	1270.13	0.851029	0.895165	Ctnnal1
ENSRNOG00000010601	-0.804291	-0.273909	2052.24	344.796	0.000182495	0.000569017	Srpk2
ENSRNOG00000010602	-0.530765	0.675303	1456.11	213.394	1.2393e-10	2.14811e-09	Birc2
ENSRNOG00000010617	2.26708	2.49373	1334.57	411.777	0.113971	0.168321	Scube1
ENSRNOG00000010629	0.294153	0.34833	839.822	256.999	0.719005	0.791151	Nod1
ENSRNOG00000010637	-0.202547	-0.188927	792.738	305.674	0.957453	0.967962	Tbc1d5
ENSRNOG00000010643	0.980639	0.900017	832.621	300.24	0.83725	0.884925	Kank2
ENSRNOG00000010645	0.996812	1.74301	4104.15	517.965	5.92622e-08	4.72924e-07	Lgals3
ENSRNOG00000010646	-1.31977	-0.496082	5217.68	239.714	5.97252e-06	2.76261e-05	Tmem229b
ENSRNOG00000010653	0.969297	1.25636	409.98	187.545	0.103753	0.154895	Elmsan1
ENSRNOG00000010668	-0.840062	0.135928	12975.4	440.329	2.40585e-13	9.23389e-12	Anxa6
ENSRNOG00000010676	0.470937	0.127394	125.904	432.38	0.129517	0.188601	Smarce1
ENSRNOG00000010685	1.96334	2.00851	498.01	164.633	0.784852	0.845427	Tbx18
ENSRNOG00000010719	-0.0875811	0.279135	739.25	296.422	0.0146081	0.0275097	Exosc10
ENSRNOG00000010737	-0.972894	0.191976	2862.45	794.513	1.28564e-12	3.98548e-11	Mbnl2
ENSRNOG00000010747	0.596448	1.29194	921.391	167.344	3.4821e-05	0.000129335	Dap
ENSRNOG00000010748	-0.141403	0.149272	2975.3	355.41	0.0354324	0.0601865	Mtus1
ENSRNOG00000010756	0.915722	0.877027	616.401	332.435	0.924895	0.948214	Tp53
ENSRNOG00000010765	0.477568	0.36938	5614.01	646.089	0.415919	0.509662	Vcl
ENSRNOG00000010775	0.274587	0.544767	309.836	703.657	0.0725391	0.113638	Arrdc4
ENSRNOG00000010790	0.407337	0.495594	541.264	187.445	0.675053	0.753069	Bnip2
ENSRNOG00000010795	-0.537058	-0.796055	923.689	1202.33	0.0454216	0.0746758	Cnot4
ENSRNOG00000010802	-0.118247	0.355889	46.8978	312.884	0.0863815	0.132679	Ube2cbp
ENSRNOG00000010812	-0.988248	-0.510025	822.191	213.147	0.00206924	0.00482025	Osbpl6
ENSRNOG00000010813	-0.0305329	0.51987	1051.55	523.812	0.000117006	0.000380727	Tspan14
ENSRNOG00000010815	0.621491	0.597186	578.468	286.901	0.894488	0.927366	Elf2
ENSRNOG00000010824	-1.11763	-0.520187	647.431	274.417	0.000102049	0.000338136	Parp8
ENSRNOG00000010827	-0.7322	0.20495	1430.1	966.936	1.11728e-07	8.05838e-07	Ptbp2
ENSRNOG00000010838	-0.603763	-0.918576	1341.64	1164.28	0.0172712	0.031983	Araf
ENSRNOG00000010843	0.855845	0.635203	124.733	178.704	0.268189	0.354071	Nhlrc3
ENSRNOG00000010877	-0.282582	0.510809	616.807	223.917	5.34439e-07	3.17902e-06	Alg9
ENSRNOG00000010881	-0.113992	0.149437	5162.32	286.295	0.0671453	0.106064	Trak2
ENSRNOG00000010882	-0.300101	0.296278	1008.61	245.416	9.16564e-05	0.000307813	Sptlc1
ENSRNOG00000010890	1.59804	1.6932	2026.02	619.961	0.446536	0.539281	Bmp1
ENSRNOG00000010895	-0.759099	-0.437122	8127.39	740.182	0.0103641	0.0202019	Tmem30a
ENSRNOG00000010897	-0.0798862	0.196061	975.728	359.402	0.0517827	0.0838932	Nek6
ENSRNOG00000010904	-0.172821	0.362003	192.126	512.888	0.00129386	0.00320631	Kansl2
ENSRNOG00000010960	-0.164253	0.509282	2442.91	264.227	5.7593e-06	2.67936e-05	Ankh
ENSRNOG00000010964	0.450248	0.699051	2936.28	305.062	0.0887757	0.135904	Akap13
ENSRNOG00000010966	0.585115	1.02369	18179.4	447.505	0.00134848	0.00331871	Itgb1
ENSRNOG00000010967	-0.831038	-0.141788	1352.67	588.063	1.47669e-05	6.12722e-05	Cdc37l1
ENSRNOG00000010984	0.249861	0.466669	3269.64	247.077	0.145548	0.208646	Anxa11
ENSRNOG00000010985	-0.128335	0.118188	1009.28	229.386	0.110438	0.163402	Zfp410
ENSRNOG00000010999	0.104582	0.133917	572.387	445.279	0.857319	0.899738	5830418K08Rik
ENSRNOG00000011008	0.173791	0.575515	916.692	194.08	0.0114232	0.0221191	Bet1
ENSRNOG00000011014	-0.950254	-1.99717	3985.05	6873.95	0.00011525	0.00037608	Copg2
ENSRNOG00000011024	-0.223319	0.33645	700.365	294.561	0.000229896	0.000695948	Zdhhc20
ENSRNOG00000011027	-0.325827	0.123286	881.452	415.548	0.00162128	0.00390657	Uba5
ENSRNOG00000011029	0.256092	0.289827	1007.38	212.247	0.793579	0.851697	Sec11a
ENSRNOG00000011044	0.671182	1.0394	509.201	180.326	0.0279144	0.0486466	Clmn
ENSRNOG00000011052	-0.592072	0.355589	3474.47	212.009	1.19896e-07	8.53297e-07	Gars
ENSRNOG00000011053	0.274002	0.339275	377.723	474.212	0.714268	0.787551	Cyp2u1
ENSRNOG00000011057	-0.118511	-0.138673	1278.76	892.394	0.83744	0.884925	Mfn1
ENSRNOG00000011058	0.0844547	0.229652	7165.56	1551.68	0.33998	0.430855	Utrn
ENSRNOG00000011062	0.0558871	0.551859	123.865	307.125	0.00720902	0.0146452	Gtf2a2
ENSRNOG00000011072	0.26024	0.406898	366.812	173.332	0.388152	0.481493	Hcfc2
ENSRNOG00000011073	-0.428383	0.140071	2715.01	211.595	0.000255653	0.000762466	Htt
ENSRNOG00000011076	-0.63295	-0.0403919	29034.6	1127.33	6.62223e-07	3.8889e-06	Ank2
ENSRNOG00000011077	0.683306	0.74614	3967.07	236.541	0.678588	0.75649	Tjp1
ENSRNOG00000011104	0.445692	0.139423	48.9304	271.913	0.397251	0.49141	Rpl22
ENSRNOG00000011114	-0.718315	0.242213	826.707	376.042	6.01434e-08	4.78771e-07	Tbpl1
ENSRNOG00000011130	-2.15459	-2.25345	11078.7	372.282	0.154265	0.220164	Calca
ENSRNOG00000011132	-0.733589	-0.480636	329.019	273.644	0.125347	0.18344	D430041D05Rik
ENSRNOG00000011134	0.714592	0.862593	3730.19	493.794	0.267197	0.352906	Lama2
ENSRNOG00000011139	-1.15393	-0.745354	409.13	603.272	0.00676353	0.0138448	Arg2
ENSRNOG00000011142	-0.444709	-0.0112689	1691.07	268.577	0.00315715	0.00701491	Cyb5b
ENSRNOG00000011146	-1.99162	-1.79497	3732.33	256.154	0.364224	0.455853	Gyg1
ENSRNOG00000011158	-0.335399	0.352918	2087.59	301.457	0.000930106	0.0023951	Ppp2r2a
ENSRNOG00000011168	0.284262	0.516325	1572.23	405.708	0.105943	0.157765	Efha1
ENSRNOG00000011170	0.120827	0.185686	573.546	628.083	0.62748	0.709822	RGD1359634
ENSRNOG00000011175	0.377552	0.447265	556.351	3130.37	0.527186	0.616932	Hnrnpa2b1
ENSRNOG00000011193	-0.675549	-1.11565	403.417	384.199	0.00301729	0.00675068	Hmgcll1
ENSRNOG00000011194	-0.550022	0.426864	1945.39	207.673	1.15876e-07	8.28347e-07	Tpp2
ENSRNOG00000011195	-0.0532057	0.214666	799.222	357.511	0.106777	0.15864	Prkra
ENSRNOG00000011199	-0.471355	0.165592	2617.54	475.392	2.05971e-06	1.09039e-05	Parp6
ENSRNOG00000011203	0.350507	-0.119815	776.616	1495.55	0.0324561	0.0556292	Farp1
ENSRNOG00000011211	-1.437	-1.00431	1276.14	438.656	0.00158894	0.00384878	Pex5l
ENSRNOG00000011253	-3.07252	-2.80204	107.687	217.333	0.448343	0.540763	RGD1304810
ENSRNOG00000011258	-0.0289498	-0.187835	180.561	316.122	0.362972	0.454985	Masp2
ENSRNOG00000011261	0.101785	0.0473402	795.524	264.188	0.714869	0.787613	Ttc14
ENSRNOG00000011262	1.36776	1.39951	831.767	252.52	0.736517	0.804926	Gltscr1
ENSRNOG00000011278	0.164118	0.620361	586.207	206.725	0.00471211	0.0100144	Stk3
ENSRNOG00000011290	-0.865522	-0.599703	238.156	427.789	0.10368	0.154895	Tm2d3
ENSRNOG00000011294	-0.902967	-0.24313	3846.64	1519.52	6.90438e-08	5.36379e-07	Usp33
ENSRNOG00000011295	-0.642755	0.494964	2992.74	249.187	5.36238e-14	2.46976e-12	Anapc2
ENSRNOG00000011305	0.64608	0.774206	4008.1	328.512	0.332071	0.42266	Sox10
ENSRNOG00000011307	-0.656813	-0.365368	1694.03	608.433	0.0307191	0.0530183	Slmap
ENSRNOG00000011308	0.0144566	0.446494	1358.79	750.399	0.000919838	0.00237435	Uhrf2
ENSRNOG00000011311	-0.176113	0.167101	3806.11	356.032	0.0193756	0.0353782	Papss1
ENSRNOG00000011313	0.0604873	0.263278	1449.42	406.929	0.132188	0.191711	Sorcs1
ENSRNOG00000011317	0.188876	0.591178	1168.31	195.7	0.0116663	0.0225628	Pkn2
ENSRNOG00000011329	-0.327662	-0.154369	564.172	1710.55	0.187907	0.260789	Pkm
ENSRNOG00000011334	-0.569842	-0.141068	2573.77	509.978	0.00135323	0.00332531	Tmem63c
ENSRNOG00000011340	0.563957	0.55321	42.8789	222.527	0.941141	0.957778	Ankrd13c
ENSRNOG00000011348	-0.318706	0.213675	795.261	608.804	0.000127453	0.000410088	Snx14
ENSRNOG00000011380	-2.94948	-2.70504	331.395	1173.79	0.207516	0.284453	Kcnc1
ENSRNOG00000011381	-1.50464	-1.25516	1882.83	201.736	0.2939	0.382533	Acsbg1
ENSRNOG00000011382	-0.203645	-0.332256	794.52	697.809	0.355944	0.447946	Wdr33
ENSRNOG00000011394	-0.601716	0.206628	5267.78	417.572	9.42833e-05	0.000315597	Kif3c
ENSRNOG00000011411	-0.281078	-0.20057	1577.44	2154.85	0.515036	0.604909	Gpr126
ENSRNOG00000011413	-0.707622	-0.148441	3471.53	434.164	4.19113e-05	0.000152508	Scp2
ENSRNOG00000011420	-1.34114	-0.638724	2068.21	731.409	3.53311e-08	2.97409e-07	Mtmr7
ENSRNOG00000011425	-0.450661	0.683286	967.314	272.759	3.66471e-05	0.000135029	Ptpn3
ENSRNOG00000011435	-1.8629	-2.02218	375.373	1325.17	0.223908	0.304462	Osbpl10
ENSRNOG00000011439	-0.138755	0.249608	501.001	190.249	0.0207595	0.0375792	Grk5
ENSRNOG00000011440	-0.396019	-0.32874	448.865	597.268	0.631445	0.713557	Ccdc39
ENSRNOG00000011441	-0.973452	-0.175475	1993.47	341.411	1.00386e-08	9.71901e-08	Tpd52
ENSRNOG00000011461	-0.476655	0.180203	2005.26	193.942	2.61931e-05	0.000100532	Ap3m1
ENSRNOG00000011475	-0.418187	0.0712122	347.123	246.842	0.02535	0.0445872	Srcin1
ENSRNOG00000011480	-0.814266	-0.118495	752.089	247.494	7.06142e-06	3.20197e-05	Tubgcp5
ENSRNOG00000011491	-0.539541	0.120939	2338.27	320.536	3.82849e-06	1.88737e-05	Dnajc13
ENSRNOG00000011498	-0.447554	-0.408858	1252.62	998.155	0.769931	0.833531	Psip1
ENSRNOG00000011501	-1.04394	-0.812221	3325.82	664.189	0.0851305	0.131133	Atp1b3
ENSRNOG00000011502	-0.407	-0.429603	220.016	244.382	0.902761	0.932766	Col9a2
ENSRNOG00000011504	0.594676	0.981182	2406.15	156.116	0.0225414	0.0402623	Akap2
ENSRNOG00000011517	0.0928591	1.08674	9929.9	272.024	6.05587e-11	1.2173e-09	Tnfrsf21
ENSRNOG00000011518	0.776634	1.31672	2555.14	386.27	0.000153135	0.000486382	Dusp26
ENSRNOG00000011519	-0.691503	0.383239	658.96	286.629	5.20917e-11	1.09054e-09	Orc5
ENSRNOG00000011524	-0.492013	0.378153	1910.58	285.704	1.70107e-07	1.16439e-06	Mkln1
ENSRNOG00000011540	-0.359618	0.333565	883.131	194.587	0.000104115	0.000343921	Vta1
ENSRNOG00000011548	0.695013	1.02403	676.872	221.648	0.176562	0.247386	Ebf2
ENSRNOG00000011559	0.150051	0.592743	8068.9	472.935	0.000983786	0.00251525	Cnn3
ENSRNOG00000011561	0.612518	0.834128	671.827	196.551	0.184728	0.257151	Nln
ENSRNOG00000011572	-0.982263	-0.00599682	19434.8	1779.8	4.44089e-16	4.77248e-14	Klc1
ENSRNOG00000011573	-0.240899	0.142344	555.701	261.67	0.0185856	0.0341814	Csad
ENSRNOG00000011584	-0.526964	0.353094	364.74	192.507	2.07791e-07	1.38413e-06	Gpatch1
ENSRNOG00000011586	0.654029	0.670225	849.909	849.957	0.944803	0.959738	Ccnl1
ENSRNOG00000011588	-0.619417	-0.183518	1488.61	209.628	0.00484757	0.0102482	Rnf146
ENSRNOG00000011589	0.794114	1.37309	5096.28	896.15	6.30984e-06	2.89785e-05	Camk2d
ENSRNOG00000011596	-0.241071	0.210531	2052.39	282.965	0.00192358	0.00450699	Trpm7
ENSRNOG00000011603	-0.422291	0.372561	1282.19	661.895	3.14856e-09	3.54929e-08	Cab39l
ENSRNOG00000011611	0.0143309	0.0629599	868.517	1082.11	0.715057	0.787613	Mapk1ip1l
ENSRNOG00000011617	-0.247644	0.314048	244.41	454.565	0.000463278	0.00129541	Dguok
ENSRNOG00000011619	-0.931516	-0.0238425	3343.22	249.848	9.92345e-05	0.00032938	Myo9a
ENSRNOG00000011624	-0.254946	-0.0216527	2654.61	373.098	0.191013	0.264643	Kcnq2
ENSRNOG00000011625	0.0312669	0.30187	1468.45	242.692	0.0791158	0.122807	Tnks
ENSRNOG00000011633	-1.06675	-0.350365	1400.9	354.073	3.08678e-07	1.98243e-06	Parvb
ENSRNOG00000011636	0.172945	0.214269	1415	460.145	0.833848	0.881708	Dennd6a
ENSRNOG00000011653	-0.607773	0.217548	4391.99	366.069	2.52722e-09	2.92034e-08	Fam21c
ENSRNOG00000011655	-0.250519	0.492294	784.895	173.468	3.57446e-05	0.000132005	Dcaf10
ENSRNOG00000011667	-0.471143	-0.624542	989.266	394.299	0.276317	0.362871	Fastk
ENSRNOG00000011678	-0.148932	0.217573	117.355	388.614	0.0492282	0.0802385	Wbp4
ENSRNOG00000011680	0.700717	0.926183	1242.92	600.903	0.101475	0.152521	Il16
ENSRNOG00000011684	-1.18366	-0.0939105	2173.69	554.739	2.22045e-16	2.75335e-14	Auh
ENSRNOG00000011696	0.321322	0.69689	5796.11	339.311	0.00581335	0.0120996	Lifr
ENSRNOG00000011697	-1.43518	-1.34619	244.176	660.894	0.66616	0.747027	Zfp827
ENSRNOG00000011700	-0.515782	0.116132	1221.36	438.105	0.000159631	0.000503572	Ptprm
ENSRNOG00000011704	-0.484838	-0.0449113	886.044	243.369	0.0039742	0.00858194	Fbxo34
ENSRNOG00000011705	-0.0975769	0.685907	55210	878.072	3.52603e-09	3.87984e-08	Stmn2
ENSRNOG00000011709	0.178791	0.653525	1484.43	332.573	0.00123233	0.00307273	Pum1
ENSRNOG00000011725	-0.37623	0.309883	1944.19	296.245	1.63657e-06	8.88268e-06	Ubap2
ENSRNOG00000011745	-0.599566	-0.225556	2263.11	226.678	0.0129716	0.0248045	Psma1
ENSRNOG00000011751	-1.29757	-0.874537	12192.2	363.46	0.00164657	0.00394886	Ncdn
ENSRNOG00000011752	0.501463	0.667351	1570.53	183.657	0.287934	0.375374	Sh3d19
ENSRNOG00000011758	0.614882	0.440916	371.384	312.199	0.560716	0.648171	Fkbp7
ENSRNOG00000011762	0.92461	1.1056	569.496	182.08	0.281108	0.367814	Elf1
ENSRNOG00000011774	2.48866	2.41813	102.791	199.573	0.814748	0.868346	Fblim1
ENSRNOG00000011784	0.29656	0.244856	180.901	237.512	0.80183	0.858552	Mocs1
ENSRNOG00000011785	0.45328	0.529196	961.301	313.215	0.581355	0.666059	Xrn2
ENSRNOG00000011814	-0.0596641	0.668083	100.983	289.119	0.00579778	0.012075	Cbx3
ENSRNOG00000011820	-2.42506	-2.03936	689.022	585.082	0.00646514	0.0132931	Acpp
ENSRNOG00000011839	-0.688419	0.35584	378.651	240.904	1.86635e-10	3.00855e-09	Mrps31
ENSRNOG00000011841	-1.11639	-0.71422	6844.46	872.482	0.00151333	0.0036906	Map2
ENSRNOG00000011847	0.943618	1.08029	124.732	466.257	0.453156	0.54514	Grk4
ENSRNOG00000011852	-0.00485958	-0.161901	725.327	355.264	0.272404	0.358718	Myo6
ENSRNOG00000011853	-0.287958	0.302265	1581.32	321.336	4.35985e-05	0.000157757	Mbd2
ENSRNOG00000011871	0.0443722	0.332729	644.409	356.468	0.0552093	0.0886428	Pcaf
ENSRNOG00000011876	-0.863888	0.508898	3389.64	225.823	0	0	Fxr2
ENSRNOG00000011886	-0.666311	0.144727	1885.22	257.41	5.41931e-08	4.35707e-07	Myo1e
ENSRNOG00000011892	-0.170705	0.177793	759.634	249.994	0.0758947	0.118205	Slc36a2
ENSRNOG00000011900	-0.0262134	0.334574	851.672	215.652	0.0237521	0.0421215	Fmr1
ENSRNOG00000011910	-0.601565	0.641329	36.2634	166.668	9.74382e-06	4.2359e-05	Hnrnpr
ENSRNOG00000011927	-0.219465	-0.25908	3797	309.326	0.846142	0.89149	Sdc3
ENSRNOG00000011929	-0.403102	0.0766775	3073.05	490.149	0.000369284	0.00105641	Abcd3
ENSRNOG00000011931	-1.1693	-0.156101	1425.1	347.883	2.68177e-09	3.07688e-08	Smarca2
ENSRNOG00000011932	-0.116476	0.228256	236.005	185.452	0.0499074	0.0812633	Snrpa1
ENSRNOG00000011933	0.0140077	0.284997	574.869	792.52	0.051502	0.0835276	Csnk2a2
ENSRNOG00000011945	0.267831	0.234523	2551.97	473.227	0.832936	0.881321	Cyfip1
ENSRNOG00000011946	-0.903615	-0.854402	7825.77	383.766	0.852168	0.895549	Ptn
ENSRNOG00000011967	-0.0831521	0.106184	305.88	331.341	0.34485	0.43617	Nphp4
ENSRNOG00000011969	-0.187098	0.308561	2915.13	798.267	0.000102757	0.000339782	Dock9
ENSRNOG00000011975	0.409488	0.605872	125.551	276.691	0.514076	0.604222	Crtc3
ENSRNOG00000011976	-1.28052	-0.825499	444.839	553.404	0.00462084	0.00983989	Nudt7
ENSRNOG00000011977	-0.645722	-0.731084	7079.63	205.018	0.504277	0.595309	Sema5a
ENSRNOG00000011987	-0.934122	-0.0162475	1274.28	267.998	9.87916e-10	1.28429e-08	Cd2ap
ENSRNOG00000011989	-1.43031	-0.876823	13572.9	321.25	0.000278539	0.0008201	Vat1l
ENSRNOG00000012002	1.08778	0.758918	3403.61	390.204	0.0858048	0.131982	Iqgap1
ENSRNOG00000012004	-0.260684	0.404419	1212.99	188.14	3.5597e-05	0.000131611	Ubap1
ENSRNOG00000012015	-2.05289	-1.4545	3365.36	733.178	3.05047e-06	1.54877e-05	Lrrc49
ENSRNOG00000012037	0.466118	0.223037	117.199	185.9	0.230209	0.311323	Galnt7
ENSRNOG00000012058	0.947978	0.808073	1301.42	332.097	0.514425	0.604412	Egflam
ENSRNOG00000012062	0.956703	1.25448	5412.43	276.281	0.0265062	0.0464687	Npc2
ENSRNOG00000012074	0.605485	1.38971	1636.55	341.943	6.85401e-08	5.33752e-07	Ifngr1
ENSRNOG00000012081	-0.287088	0.439349	4172.76	252.778	9.75859e-07	5.4907e-06	Txn1
ENSRNOG00000012084	0.0464744	0.22815	1623.89	257.617	0.225012	0.305835	Xpnpep1
ENSRNOG00000012087	-0.772734	0.428254	948.375	308.061	4.44089e-16	4.77248e-14	Ufsp2
ENSRNOG00000012091	-0.67089	-0.308655	675.28	248.27	0.0205189	0.0372065	Ppa2
ENSRNOG00000012099	0.371589	0.537213	610.527	530.806	0.251552	0.335681	Papd4
ENSRNOG00000012109	1.30768	1.80799	277.949	244.368	0.00490155	0.0103218	Fam105a
ENSRNOG00000012123	0.149807	0.17887	199.877	204.883	0.840056	0.886343	Fdx1
ENSRNOG00000012126	-0.439154	0.0663364	1551.88	426.215	0.000277497	0.000818527	Stard3nl
ENSRNOG00000012141	0.479172	0.754671	61.0947	272.641	0.279874	0.366528	Xrcc3
ENSRNOG00000012148	0.204751	0.295146	2751.45	1053.14	0.483825	0.575513	Trio
ENSRNOG00000012153	-0.27674	-0.398989	1433.09	803.234	0.342715	0.433979	Rbl2
ENSRNOG00000012156	-0.360764	0.467824	735.538	323.295	2.40901e-07	1.58827e-06	Ostf1
ENSRNOG00000012163	-0.0947383	0.483414	1563.38	311.227	6.52343e-05	0.000225903	Plekhm2
ENSRNOG00000012178	-1.00677	0.177555	2877.38	283.154	8.35032e-12	2.20667e-10	Lmbrd1
ENSRNOG00000012204	-0.313167	0.00273385	2118.88	280.293	0.0411452	0.0684832	AU040320
ENSRNOG00000012206	-0.0904268	0.741702	5482.53	192.82	1.03897e-07	7.59559e-07	Dennd5a
ENSRNOG00000012207	-0.366225	0.436033	39338.9	2065.07	4.30821e-11	9.19845e-10	Dst
ENSRNOG00000012209	-0.575129	0.146226	1205.09	470.31	1.93482e-07	1.29955e-06	Cdadc1
ENSRNOG00000012216	1.64503	1.97142	4947.53	330.52	0.0240036	0.0424973	Tgfbi
ENSRNOG00000012228	1.2911	1.12815	382.685	275.044	0.550723	0.639412	Skap2
ENSRNOG00000012232	-0.214921	0.576446	741.251	176.017	1.8093e-06	9.68969e-06	Hps5
ENSRNOG00000012247	-0.262391	0.288377	3976.76	467.952	4.55408e-05	0.000164232	Rab7a
ENSRNOG00000012255	0.195177	0.420949	5478.45	1770.03	0.0613546	0.0976555	Ktn1
ENSRNOG00000012263	-0.176889	0.428971	1634.7	351.298	2.15173e-05	8.47029e-05	Cnot7
ENSRNOG00000012271	-0.0871082	0.517196	2701.3	358.397	1.9805e-05	7.91217e-05	Cnot1
ENSRNOG00000012273	-1.11169	-0.576864	3493.36	303.212	0.000469149	0.00130956	Epb49
ENSRNOG00000012274	-0.612408	-0.148944	1453.59	454.997	0.00065681	0.00175585	Ddi2
ENSRNOG00000012295	-0.797681	-0.305536	1079.47	556.783	0.000303386	0.000886779	Pla2g6
ENSRNOG00000012324	-0.68454	-0.497431	2215.12	778.79	0.241211	0.324161	Soga3
ENSRNOG00000012325	-1.36198	-0.897994	1774.03	222.186	0.00228034	0.0052739	Adk
ENSRNOG00000012337	-0.659403	-0.549847	1021.15	2593.34	0.390637	0.484018	Pde1c
ENSRNOG00000012342	-2.78013	-2.95862	14.5099	221.91	0.736497	0.804926	Ttc29
ENSRNOG00000012346	0.453016	0.812678	5620.56	1224	0.00430348	0.00921888	Epb4.1l2
ENSRNOG00000012358	-1.57818	-1.03329	1016.52	215.59	0.00049657	0.00137893	Pcyt1b
ENSRNOG00000012360	-0.294772	0.191676	962.166	193.485	0.00233942	0.0053912	Gtf2h1
ENSRNOG00000012363	0.682565	1.17583	1015.13	443.67	0.00437692	0.00936376	Peli2
ENSRNOG00000012405	0.44201	0.478733	286.443	183.336	0.851295	0.895165	Tcf4
ENSRNOG00000012406	-0.0718795	0.950046	2847.92	547.33	2.55351e-14	1.30675e-12	Pcbp4
ENSRNOG00000012414	-0.556175	-0.301916	1933.07	334.488	0.100446	0.151255	Rhobtb3
ENSRNOG00000012415	-0.953186	-0.0360824	1642.84	345.78	1.33228e-10	2.28472e-09	Mpc1
ENSRNOG00000012421	-0.30471	-0.247983	1086.9	310.548	0.732328	0.801891	Atp11b
ENSRNOG00000012424	-1.20821	0.658467	7688.53	1442.23	0	0	Adam23
ENSRNOG00000012429	-0.248483	0.114945	718.427	721.282	0.00822488	0.01646	Ints10
ENSRNOG00000012439	-0.394603	-0.500606	1023.32	207.732	0.524203	0.613887	Bid
ENSRNOG00000012453	-0.287911	0.647675	27.2793	195.204	0.00206694	0.00482025	Ddx6
ENSRNOG00000012455	-0.109419	0.0921841	2324.55	2313.22	0.105927	0.157765	Tardbp
ENSRNOG00000012457	-1.10252	-1.1051	2323.98	376.695	0.992281	0.99475	Cyc1
ENSRNOG00000012473	0.340119	0.308517	566.631	246.282	0.80217	0.85863	CFLAR
ENSRNOG00000012481	-1.76347	-1.44746	1085.42	286.88	0.0520553	0.0842925	Ppm1j
ENSRNOG00000012482	-1.47006	-0.985727	42309.9	1598.18	6.29713e-05	0.000219481	Ndrg4
ENSRNOG00000012499	0.56784	0.602355	650.006	236.446	0.805401	0.860375	Rarg
ENSRNOG00000012514	0.0827941	0.649245	1087.31	173.439	0.000760469	0.00200699	Fam108b1
ENSRNOG00000012536	-0.108356	0.389432	804.844	374.687	0.00073385	0.00194567	Sgms1
ENSRNOG00000012546	-2.51283	-1.94517	2537.98	236.289	0.000926136	0.00238678	Frmpd1
ENSRNOG00000012549	0.526467	0.947634	2778.62	316.753	0.00355637	0.00776811	Hs2st1
ENSRNOG00000012552	-0.48382	0.411472	1191.31	186.684	2.99303e-06	1.52201e-05	Ints4
ENSRNOG00000012558	-0.0140895	0.519337	672.648	289.127	0.000480469	0.00133653	Orc2
ENSRNOG00000012559	-0.164071	0.0466259	3509.16	292.627	0.14299	0.205163	Man1b1
ENSRNOG00000012561	0.179084	0.617928	2137.49	453.266	0.00341147	0.00748712	RGD1565043
ENSRNOG00000012568	-1.18199	-0.29379	2443.24	259.036	2.93209e-05	0.000110821	Madd
ENSRNOG00000012574	-0.0107079	0.341541	76.4084	197.605	0.106216	0.158025
ENSRNOG00000012576	-0.356498	0.319907	1350.62	190.345	2.26298e-05	8.83276e-05	Vimp
ENSRNOG00000012580	-2.17668	-2.51852	604.025	752.453	0.0427225	0.0707071	Ccdc141
ENSRNOG00000012603	0.185344	0.56244	1325.65	207.622	0.0269872	0.0471582	Sestd1
ENSRNOG00000012620	-0.572722	-0.584251	2322.99	1709.97	0.930677	0.951936	Syngr3
ENSRNOG00000012623	0.407159	0.639256	3373.07	191.041	0.13004	0.189122	Arf4
ENSRNOG00000012629	-0.125671	-0.100148	850.19	338.236	0.864967	0.904788	Rab23
ENSRNOG00000012630	1.07359	1.14517	2740.95	156.648	0.65236	0.73436	Rhoc
ENSRNOG00000012641	0.365971	0.403151	1417.61	334.68	0.786416	0.846263	SFR1
ENSRNOG00000012650	-0.474357	-0.121451	693.072	205.356	0.0243602	0.0430578	Mrpl3
ENSRNOG00000012660	3.21569	2.52761	1158.38	182.602	0.00625721	0.0129316	Postn
ENSRNOG00000012663	-1.16999	-0.844326	6865.5	222.957	0.0272834	0.0476242	Mfsd6
ENSRNOG00000012701	-1.56512	-1.59376	543.265	959.07	0.534305	0.623452	Map7
ENSRNOG00000012716	-0.034731	0.241242	1162.16	598.797	0.0420248	0.0696597	Chd2
ENSRNOG00000012718	-0.282292	-0.184943	566.555	1591.56	0.472171	0.564853	Zfp451
ENSRNOG00000012730	0.112339	1.27339	467.828	170.632	3.10427e-10	4.65495e-09	Lrrk1
ENSRNOG00000012733	-0.148885	0.379796	1973.44	208.079	0.000611614	0.00165146	Ankrd12
ENSRNOG00000012751	-0.541955	-0.790312	4018.06	429.778	0.0665703	0.105207	Tm9sf2
ENSRNOG00000012760	-0.354811	0.08132	1721.65	1272.13	0.000607158	0.00164144	Chtop
ENSRNOG00000012763	-0.141903	0.202097	356.79	209.779	0.0425109	0.070393	Cwf19l1
ENSRNOG00000012764	-0.873002	0.0341491	2474.51	473.85	2.17734e-11	5.1998e-10	Agap3
ENSRNOG00000012767	-1.23056	-0.234578	2505.24	340.927	0.000188747	0.000586242	Efha2
ENSRNOG00000012782	0.714189	0.875602	1675.79	289.927	0.272488	0.358718	Tmem2
ENSRNOG00000012786	-0.617301	-0.329248	1101.76	215.668	0.0653636	0.103401	Pgrmc1
ENSRNOG00000012803	-0.743525	0.045374	403.532	254.978	9.3762e-06	4.10161e-05	Wdr61
ENSRNOG00000012806	0.14667	0.16033	1512.47	714.026	0.905341	0.934321	Rbbp6
ENSRNOG00000012818	-0.248916	0.602167	115.203	185.293	2.151e-05	8.47029e-05	Ksr1
ENSRNOG00000012820	0.357965	0.393037	5648.74	699.042	0.870507	0.908551	Add3
ENSRNOG00000012826	0.712251	0.982052	982.843	209.855	0.101995	0.152875	Creb3l2
ENSRNOG00000012831	-0.821621	-0.255182	154.628	209.578	0.00315478	0.00701449	Slc25a26
ENSRNOG00000012840	0.276748	0.62097	54148.5	198.835	0.0483696	0.0790387	Sparc
ENSRNOG00000012842	-0.00252111	0.42062	1213.58	207.788	0.0105077	0.0204447	Rnf111
ENSRNOG00000012850	-0.0947763	0.0449002	491.287	204.071	0.385651	0.479129	Kat6b
ENSRNOG00000012852	0.276814	0.90609	3213.24	954.52	8.54166e-07	4.85684e-06	Bin1
ENSRNOG00000012868	0.169712	0.339165	1434.82	302.743	0.273425	0.359658	Uaca
ENSRNOG00000012876	-0.483084	-0.103059	206.595	185.447	0.0269718	0.0471568	Slc6a13
ENSRNOG00000012880	-0.521805	0.144842	593.999	239.232	0.000156701	0.000495298	Tti1
ENSRNOG00000012885	-1.29237	-0.221208	530.452	279.858	6.12921e-12	1.67462e-10	Ccdc28a
ENSRNOG00000012891	-0.730883	-0.833787	36.0756	716.913	0.876861	0.914	Mdh1b
ENSRNOG00000012918	-1.42657	-0.0571244	8435.74	237.218	1.19904e-14	7.43405e-13	Mtmr6
ENSRNOG00000012923	-0.286955	0.300555	667.584	179.417	0.000339748	0.000979739	Rprd1b
ENSRNOG00000012929	0.335074	0.422316	1342.9	867.201	0.47655	0.569457	Wsb1
ENSRNOG00000012934	-0.085583	-0.52753	1814.76	1041.08	0.0118286	0.0228629	Arhgef7
ENSRNOG00000012940	-1.18509	-0.0839058	6048.6	326.857	1.87768e-11	4.62109e-10	Vps41
ENSRNOG00000012942	-0.825691	-0.316173	863.193	192.42	0.00129841	0.00321473	Satb1
ENSRNOG00000012946	0.86026	1.12663	285.968	171.416	0.130527	0.189643	Mov10
ENSRNOG00000012950	-0.235711	0.274015	772.052	290.246	0.00264452	0.0060084	Efr3b
ENSRNOG00000012951	-0.886959	0.228819	2210.79	330.053	5.99647e-09	6.09862e-08	Kctd9
ENSRNOG00000012952	0.475645	0.51493	617.159	250.358	0.81376	0.86758	Lrig1
ENSRNOG00000012957	0.489239	0.583819	2000.78	397.452	0.529032	0.618194	Sh3glb1
ENSRNOG00000012959	-0.48888	0.0637231	2142.86	297.408	0.000130774	0.000419518	Nab1
ENSRNOG00000012966	-0.697411	0.382308	2344.92	359.193	1.36557e-14	8.15298e-13	Acadl
ENSRNOG00000012991	0.638548	0.541923	1179.78	172.515	0.67225	0.750722	Gpr124
ENSRNOG00000013000	-1.28041	-0.137804	6796.52	261.408	2.55351e-15	2.05813e-13	Ldhb
ENSRNOG00000013002	-0.450851	0.462245	2502.85	309.84	5.09221e-09	5.27887e-08	Gpbp1
ENSRNOG00000013011	-1.30196	-0.851072	1292.13	188.863	0.00386213	0.00836796	Dnajb4
ENSRNOG00000013013	1.27777	1.30721	1742.52	223.262	0.820989	0.873096	Tle3
ENSRNOG00000013039	-0.354565	0.0314838	8098.37	920.059	0.0019584	0.00458192	Add1
ENSRNOG00000013045	-0.210017	0.667359	1266.46	200.274	4.35632e-06	2.11459e-05	Setd7
ENSRNOG00000013052	-0.176026	0.00161171	1669.58	3426.98	0.147061	0.210722	Bclaf1
ENSRNOG00000013055	0.122714	0.288945	986.978	240.913	0.273923	0.360021	Zfyve16
ENSRNOG00000013064	-0.270663	-0.161284	350.924	202.131	0.599262	0.682452	Lrp8
ENSRNOG00000013076	0.379929	0.747632	558.169	345.937	0.018758	0.0344592	Csnk1e
ENSRNOG00000013078	0.267323	0.19149	563.26	1990.45	0.555375	0.642688	Zcchc7
ENSRNOG00000013089	-0.117213	0.302122	1385.51	641.81	0.0083935	0.0167454	Kif13b
ENSRNOG00000013102	1.38228	1.53405	4198.72	308.898	0.253193	0.337451	Entpd2
ENSRNOG00000013111	-0.358044	0.198064	963.304	453.68	8.00508e-05	0.00027224	Mettl3
ENSRNOG00000013119	-1.02208	0.179769	375.556	247.967	9.08638e-11	1.68359e-09	Fgfr1op
ENSRNOG00000013135	0.315337	0.695198	1682.7	368.148	0.0132848	0.0253283	Ptpn12
ENSRNOG00000013147	-0.891318	-0.892836	300.228	306.031	0.885026	0.920427	Cacna1d
ENSRNOG00000013154	0.157831	0.317593	2039.84	662.437	0.202739	0.278734	Sfpq
ENSRNOG00000013160	0.483342	0.773242	954.759	255.741	0.0509373	0.082773	RGD1566017
ENSRNOG00000013178	-0.297693	0.346304	2530.13	696.395	0.000807845	0.00211575	Cmip
ENSRNOG00000013183	-0.252327	0.282797	417.808	228.25	0.00106544	0.00270258	Eif4e
ENSRNOG00000013201	-0.387193	0.167581	1051.37	309.031	0.000384473	0.00109597	Tex264
ENSRNOG00000013211	-0.826628	-0.579919	1531.94	281.873	0.0969796	0.146928	Chchd3
ENSRNOG00000013223	0.155577	-0.645615	179.529	304.431	3.34556e-06	1.68008e-05	Fah
ENSRNOG00000013239	-1.34572	-0.731915	427.741	197.007	0.000233084	0.000702587	Tle4
ENSRNOG00000013264	-0.463561	-0.608251	290.047	328.233	0.357868	0.449986	Pde12
ENSRNOG00000013265	0.959118	1.26594	2009.09	520.669	0.0189825	0.0347922	Tgfbr2
ENSRNOG00000013326	-0.509754	-0.472732	1218.83	6477.11	0.785742	0.846103	Hmbox1
ENSRNOG00000013328	0.648803	0.597404	85.2942	274.361	0.840156	0.886343	Rbpms
ENSRNOG00000013331	-1.09248	0.0124441	4448.61	241.72	9.4563e-06	4.13105e-05	Sdha
ENSRNOG00000013336	-0.490329	-0.336496	340.062	309.29	0.335514	0.426033	Wdr70
ENSRNOG00000013339	-0.0939548	0.115798	146.904	280.629	0.262149	0.347271	Gmeb2
ENSRNOG00000013351	-0.460419	0.168741	1268.64	832.102	9.50673e-05	0.000317613	Stxbp5
ENSRNOG00000013353	0.0630943	0.403519	1260.12	493.859	0.0135358	0.0257653	RGD1562018
ENSRNOG00000013360	0.120356	0.178464	1975.49	279.586	0.667533	0.748283	Prkcsh
ENSRNOG00000013381	-0.525105	0.240562	1860.02	224.151	4.92616e-07	2.96859e-06	Tsg101
ENSRNOG00000013387	0.274565	0.194571	755.127	896.771	0.551598	0.639695	Tpcn2
ENSRNOG00000013393	-0.247704	0.305103	898.931	244.842	0.000360991	0.00103729	Eif2a
ENSRNOG00000013408	1.47918	1.86863	194.449	139.507	0.0690728	0.108789	Npas2
ENSRNOG00000013422	0.165644	0.271766	837.913	333.072	0.477403	0.569846	Med23
ENSRNOG00000013436	0.0664334	0.731052	187.143	354.431	0.0235617	0.0418297	Pde7b
ENSRNOG00000013446	-0.354276	0.339605	348.776	331.092	1.05138e-05	4.52557e-05	Nif3l1
ENSRNOG00000013451	-0.456851	0.313706	1587.36	300.835	2.2384e-07	1.4849e-06	Drosha
ENSRNOG00000013452	0.351477	0.197077	2425.1	267.476	0.355054	0.447146	Rcn1
ENSRNOG00000013479	-0.254152	0.0549363	682.932	469.9	0.0304399	0.0525647	Stard7
ENSRNOG00000013481	-0.752563	-0.940884	2352.75	277.317	0.176961	0.247622	Cdh11
ENSRNOG00000013491	-0.0874119	0.312582	1594.27	239.738	0.00840949	0.016767	Setx
ENSRNOG00000013493	-0.527482	-0.038922	2259.77	231.777	0.0012113	0.00302731	Psma4
ENSRNOG00000013502	-0.459478	0.270469	946.957	881.622	3.63613e-08	3.04491e-07	Eps15l1
ENSRNOG00000013506	-0.287659	0.248806	1448.99	1020.59	2.97237e-05	0.000112081	Zfand6
ENSRNOG00000013516	0.0542275	0.315231	6442.42	775.71	0.0358924	0.0608717	Sf3b1
ENSRNOG00000013520	-0.191786	0.183615	180.265	362.506	0.0315606	0.0541807	Mat2a
ENSRNOG00000013532	-0.643794	-0.823157	192.062	288.597	0.298846	0.38803	Pgam2
ENSRNOG00000013533	0.208317	0.439619	2399.76	1207.94	0.0865828	0.132862	Acin1
ENSRNOG00000013536	-0.225601	-0.743856	4374.15	1361.17	0.00127831	0.0031702	Cdc42
ENSRNOG00000013553	-1.14456	-0.890577	1638.5	606.168	0.0626192	0.0994994	NGRN
ENSRNOG00000013562	-1.12418	0.0862684	16627.1	494.863	3.50655e-11	7.7727e-10	Ndfip1
ENSRNOG00000013595	-0.574763	0.252943	2188.91	1044.73	0.00220111	0.00510163	Gls
ENSRNOG00000013596	-0.276052	-0.32894	292.2	1227.72	0.709383	0.78431	Dimt1
ENSRNOG00000013602	-0.334239	0.195731	699.805	238.573	0.00179751	0.00425178	Usp48
ENSRNOG00000013618	0.288494	0.271334	672.995	1529.38	0.940303	0.957433	Ankrd10
ENSRNOG00000013653	-0.0529741	0.0776132	1208.9	1008.97	0.310101	0.399587	Pdlim7
ENSRNOG00000013657	-0.990036	-0.420141	12963.1	287.964	7.84061e-05	0.000267211	Stmn3
ENSRNOG00000013673	-0.492461	0.497998	445.795	159.674	1.16099e-08	1.1009e-07	Msh3
ENSRNOG00000013674	0.0421101	0.559924	1149.42	180.629	0.0017247	0.00410667	Megf10
ENSRNOG00000013687	-1.14638	-0.566465	935.029	329.197	0.00170345	0.004065	Ablim1
ENSRNOG00000013691	0.0632804	0.366756	2149.86	2641.25	0.0138366	0.0262561
ENSRNOG00000013694	-0.538693	0.345098	1440.74	1305.81	4.81226e-12	1.36094e-10	Ntng2
ENSRNOG00000013707	0.637325	1.25765	776.471	245.323	0.00634969	0.0130982	Spata13
ENSRNOG00000013718	-0.622916	0.0395806	6430.7	253.557	1.87362e-05	7.52248e-05	Herc2
ENSRNOG00000013733	0.572091	0.721635	1466.31	355.425	0.300791	0.390399	Ppp4r1
ENSRNOG00000013737	-0.85121	-0.498968	615.529	210.126	0.0284793	0.0495238	Bcar3
ENSRNOG00000013738	-0.183367	0.234037	223.406	239.343	0.0183498	0.0338248	C330018D20Rik
ENSRNOG00000013741	-0.450747	0.509204	5985.14	362.205	3.73937e-07	2.32736e-06	Ube2d3
ENSRNOG00000013747	1.64712	1.75749	194.832	167.813	0.481115	0.573001	Sh3bp2
ENSRNOG00000013752	-0.586284	-0.157846	1150.5	535.083	0.00167626	0.00400909	Elavl3
ENSRNOG00000013756	-0.374365	0.162763	585.379	1146.48	8.02301e-05	0.000272562	Snrnp48
ENSRNOG00000013802	-0.226088	0.273202	29.1979	1053.69	0.0842451	0.130017	Slc25a36l1
ENSRNOG00000013804	-0.0624325	0.562038	1599.64	187.507	0.000118759	0.000385189	Exoc5
ENSRNOG00000013809	-0.844967	0.202025	2844.99	225.186	1.2454e-05	5.25545e-05	Kbtbd2
ENSRNOG00000013825	-0.517092	0.218957	2194.54	437.408	7.16256e-08	5.49812e-07	Rap1gap
ENSRNOG00000013828	-0.926841	0.317311	559.551	255.953	3.80806e-14	1.8888e-12	Sirt3
ENSRNOG00000013832	-0.131724	0.328918	505.236	354.769	0.00215096	0.00499619	Fam193a
ENSRNOG00000013836	0.110539	0.414876	1031.24	781.411	0.0206737	0.0374449	Arhgap17
ENSRNOG00000013841	-0.298156	-0.0102125	846.443	326.377	0.0489271	0.0798285	Vprbp
ENSRNOG00000013844	0.014686	-0.310196	1307.33	350.362	0.0442302	0.0729029	Fam172a
ENSRNOG00000013877	-1.02294	-0.552823	190.733	259.191	0.00733276	0.0148778	Ttc23
ENSRNOG00000013878	0.346096	0.423398	229.286	365.479	0.637129	0.719476	Hmgxb4
ENSRNOG00000013895	0.21335	1.43932	4708.11	2138.11	0	0	Npdc1
ENSRNOG00000013919	-0.414026	0.369432	654.256	179.727	1.93436e-06	1.02925e-05	Ift46
ENSRNOG00000013930	-0.00849183	0.346995	1928.42	569.402	0.00782526	0.0157482	RNF4
ENSRNOG00000013933	-0.707722	0.113594	515.292	690.349	1.77934e-05	7.20444e-05	Med27
ENSRNOG00000013946	-0.056724	0.543436	433.147	283.643	0.00148589	0.00363191	Rnf149
ENSRNOG00000013971	-0.64965	-0.458915	141.318	377.101	0.256387	0.341144	Psat1
ENSRNOG00000013981	2.45028	2.7127	682.045	228.47	0.174194	0.24492	Ptpn5
ENSRNOG00000013987	1.94072	1.29788	1258.62	321.147	2.97647e-05	0.000112105	Sbno2
ENSRNOG00000014000	-0.448818	0.261489	1633.17	208.982	7.62934e-06	3.42576e-05	Kif2a
ENSRNOG00000014013	0.448607	0.566359	7245.97	1360.64	0.384692	0.478306	Map4k4
ENSRNOG00000014027	0.223013	0.512874	308.246	354.469	0.0696179	0.10954	RGD1304728
ENSRNOG00000014031	-0.178358	-0.0639059	168.389	208.69	0.532049	0.62116	Esco1
ENSRNOG00000014059	-0.123695	-0.146247	160.552	244.179	0.878063	0.914661	Odf2l
ENSRNOG00000014064	0.420318	0.385573	2864.71	295.122	0.909552	0.937467	Ctsh
ENSRNOG00000014066	-0.0725839	-0.287924	678.751	204.389	0.179843	0.251111	Phf17
ENSRNOG00000014071	-0.286579	-0.456284	180.339	310.301	0.380541	0.473908	Ddb2
ENSRNOG00000014076	-0.873715	-0.0212396	1096.8	673.429	2.92144e-10	4.44566e-09	Mbnl1
ENSRNOG00000014079	0.184825	0.714184	3390.83	202.298	0.000813671	0.00212583	Stat1
ENSRNOG00000014135	0.474468	1.07094	2176.36	512.384	1.0478e-05	4.51619e-05	Rab11fip4
ENSRNOG00000014152	-2.97898	-2.19494	600.206	628.787	3.03153e-07	1.95083e-06	Kcnip3
ENSRNOG00000014153	0.121452	0.412424	1336.95	230.551	0.0622817	0.0990119	Lhfp
ENSRNOG00000014154	-0.453264	-0.0284572	718.1	405.201	0.00304318	0.00679917	Ilf2
ENSRNOG00000014162	-0.031647	0.943556	13498.5	189.779	4.62452e-10	6.53923e-09	Plekhb2
ENSRNOG00000014163	0.635521	0.66826	680.738	1961.8	0.756035	0.820968	Zfp536
ENSRNOG00000014170	-0.117564	0.219738	2904.48	232.446	0.0239543	0.0424332	Dbn1
ENSRNOG00000014173	0.156957	0.112204	1667.32	187.186	0.822147	0.873494	Smc3
ENSRNOG00000014182	-1.00966	-0.392506	4551.37	731.65	1.56583e-06	8.51304e-06	Tns1
ENSRNOG00000014208	-0.789449	0.270687	314.641	253.249	1.45092e-10	2.42371e-09	Dctn3
ENSRNOG00000014215	-0.396846	0.148123	901.993	192.293	0.0076232	0.01538	Klf9
ENSRNOG00000014241	-0.120206	0.21725	2309.72	216.496	0.0353965	0.0601572	Ece1
ENSRNOG00000014251	0.0707982	0.61752	6779.27	794.177	1.72149e-05	7.02544e-05	Capn5
ENSRNOG00000014254	-0.751382	0.103655	3610.02	210.364	1.46825e-08	1.35634e-07	Cpt1a
ENSRNOG00000014264	-1.18965	-0.353624	397.661	256.525	1.47525e-07	1.02948e-06	Phactr1
ENSRNOG00000014274	-0.0201669	0.45358	443.485	392.68	0.00177619	0.00420769	Trit1
ENSRNOG00000014275	0.0626383	0.152917	350.126	2445.03	0.539783	0.628934	Hook3
ENSRNOG00000014291	-0.536479	-0.208767	1080.93	5460.86	0.00833444	0.0166585	Elp3
ENSRNOG00000014297	0.934584	1.79098	2410.67	201.293	2.98675e-07	1.92586e-06	Sdc4
ENSRNOG00000014316	0.0243129	0.594598	1061.82	178.64	0.000522774	0.001443	Rapgef1
ENSRNOG00000014330	-1.24507	0.032094	2702.51	275.388	0	0	Pcmt1
ENSRNOG00000014341	-0.222781	0.258218	794.956	299.421	0.00127313	0.0031598	Btbd10
ENSRNOG00000014347	-0.503791	-0.419164	2380.01	224.689	0.646751	0.729064	Slc4a2
ENSRNOG00000014353	-0.377938	0.266846	2154.47	234.253	1.54791e-05	6.36538e-05	Sympk
ENSRNOG00000014365	0.411356	0.813643	600.287	290.063	0.00938266	0.0184337	Gne
ENSRNOG00000014368	-0.397743	0.202404	4143.8	834.077	9.48953e-06	4.13995e-05	Eif4g3
ENSRNOG00000014382	-0.894945	-0.611089	1170.57	799.68	0.0365692	0.0618569	RGD1304592
ENSRNOG00000014398	1.17387	0.958259	546.56	215.211	0.279898	0.366528	Scara5
ENSRNOG00000014410	-0.345756	0.258444	133.16	512.376	0.000753879	0.00199222	Morf4l1
ENSRNOG00000014419	-0.0308701	0.313124	818.094	492.708	0.0143168	0.0270242	Brd7
ENSRNOG00000014424	0.363643	0.431726	846.597	198.022	0.76678	0.831237	RGD1563354
ENSRNOG00000014429	0.158964	0.277007	1512.19	250.169	0.433253	0.525708	Arfgap2
ENSRNOG00000014445	-0.194696	0.50147	3206.1	410.334	4.07473e-07	2.50705e-06	Hp1bp3
ENSRNOG00000014448	0.649856	0.634428	643.973	286.89	0.917299	0.94334	Arntl
ENSRNOG00000014450	-0.00464987	-0.0724182	942.713	310.041	0.642732	0.725042	Shprh
ENSRNOG00000014453	-1.39554	-0.566942	11533.3	505.678	2.71016e-10	4.16075e-09	Anxa5
ENSRNOG00000014454	-0.51135	0.515616	1646.4	274.563	6.30307e-12	1.70766e-10	Ap1m1
ENSRNOG00000014462	-0.465936	0.244218	3149.81	201.426	3.27054e-06	1.65012e-05	Fnta
ENSRNOG00000014478	0.273868	0.416683	2141.19	329.652	0.320564	0.41077	Fndc3a
ENSRNOG00000014483	0.187805	0.233246	599.627	306.935	0.768789	0.832575	Ino80
ENSRNOG00000014485	-0.493325	-0.14464	1529.52	297.244	0.0167249	0.0310964	Pdcd6
ENSRNOG00000014493	-0.536051	-0.0792413	816.221	258.274	0.00275711	0.00622473	Golga1
ENSRNOG00000014501	-0.280206	0.344145	3612.43	599.567	2.79518e-06	1.43498e-05	Zfp638
ENSRNOG00000014504	1.65448	1.90708	320.216	218.673	0.176312	0.247185	Il1r1
ENSRNOG00000014508	-0.985555	-0.0599369	4176.45	347.821	2.43919e-08	2.13695e-07	Mgll
ENSRNOG00000014515	0.0272335	0.0775817	206.772	315.073	0.694136	0.771688	Cdc14a
ENSRNOG00000014516	0.233824	1.12908	1942.19	377.332	1.77159e-08	1.59989e-07	Hs6st1
ENSRNOG00000014521	-0.722007	-0.646364	1045.59	613.25	0.573104	0.658713	Armc8
ENSRNOG00000014528	0.0497109	0.91191	654.649	205.072	2.07075e-07	1.38222e-06	Zswim6
ENSRNOG00000014530	0.65471	0.894718	1741.15	1190.22	0.271132	0.357226	Nav2
ENSRNOG00000014531	-0.804061	0.258004	3178.95	495.329	3.65152e-12	1.05112e-10	Hbs1l
ENSRNOG00000014543	0.268887	0.108426	1045.7	252.274	0.319315	0.409658	Tbc1d2b
ENSRNOG00000014564	0.00246127	0.618045	876.257	161.351	0.000208169	0.000635546	Yipf5
ENSRNOG00000014565	-0.61335	0.107654	725.763	254.603	2.82484e-06	1.4456e-05	Lcmt1
ENSRNOG00000014575	-0.947501	-0.0301342	1320.29	255.601	0.000424824	0.00119933	Rtcd1
ENSRNOG00000014576	-1.32595	-0.923149	1182.51	353.018	0.00389542	0.00842874	Dock3
ENSRNOG00000014584	0.0429363	0.126551	623.887	234.784	0.603353	0.686142	Odf2
ENSRNOG00000014587	-0.302748	0.758716	507.519	183.155	7.04573e-08	5.42134e-07	Mid2
ENSRNOG00000014592	-0.0653675	0.125984	182.361	184.105	0.297003	0.386104	Zbtb46
ENSRNOG00000014599	-0.696895	0.219063	2532.53	352.938	5.52169e-11	1.14115e-09	Dhx36
ENSRNOG00000014615	0.382693	0.614673	755.358	230.538	0.139421	0.200578	Grk6
ENSRNOG00000014635	-0.4048	0.229333	3825.88	283.16	1.05786e-05	4.5474e-05	Clta
ENSRNOG00000014642	-0.900698	-0.372626	88.8438	312.624	0.00851014	0.0169258	Morn1
ENSRNOG00000014647	-1.18294	-0.749897	5344.35	378.211	0.00182001	0.00429869	Cbfb
ENSRNOG00000014665	-0.684024	-0.0873622	1066.07	342.024	3.45912e-05	0.000128778	Dhdds
ENSRNOG00000014670	0.139363	0.221147	2283.53	320.363	0.570762	0.656957	Zmynd11
ENSRNOG00000014674	-0.584706	0.560392	830.785	182.06	2.43883e-12	7.41496e-11	Exosc9
ENSRNOG00000014686	-2.679	-1.96754	447.644	199.812	0.00127277	0.0031598	Kcnd3
ENSRNOG00000014689	-0.599918	-0.587016	1761.7	2183.76	0.931342	0.952013	Zbtb4
ENSRNOG00000014713	0.41498	0.0367429	28.6738	203.226	0.229961	0.311118	Csgalnact2
ENSRNOG00000014714	-0.639172	-0.617601	145.313	193.874	0.918367	0.944075	Trpv6
ENSRNOG00000014722	-0.485517	-0.212269	918.087	196.718	0.0901476	0.137807	Raph1
ENSRNOG00000014744	-0.699116	-0.022224	2970.15	668.671	2.21132e-07	1.46996e-06	Pacs2
ENSRNOG00000014750	0.0317767	0.241873	1011.63	411.874	0.142129	0.204109	D14Abb1e
ENSRNOG00000014751	-0.908605	-1.05632	9520.89	3257.79	0.170694	0.240734	Ret
ENSRNOG00000014758	-1.53894	-1.01486	1365.5	286.564	0.000569181	0.00155692	Lgi1
ENSRNOG00000014765	-0.496852	0.457808	4365.98	239.089	3.49383e-10	5.16702e-09	Vapa
ENSRNOG00000014779	-0.0299539	0.651588	1875.41	214.854	8.25174e-06	3.65937e-05	Pdcd4
ENSRNOG00000014795	0.155802	0.285006	1060.66	678.428	0.317709	0.407923	Nr2f1
ENSRNOG00000014798	-0.676846	-0.0489397	1291.28	374.487	0.0139058	0.0263479	RGD1309540
ENSRNOG00000014811	-0.983373	-0.0723437	1058.98	691.544	6.77701e-10	9.06601e-09	RGD1561328
ENSRNOG00000014813	-0.469799	0.420172	1386.59	189.609	1.68136e-08	1.52696e-07	Prkag1
ENSRNOG00000014834	0.328192	0.614293	471.165	489.517	0.0598858	0.0953912	Epc1
ENSRNOG00000014836	-0.681175	-0.225625	2108.69	259.485	0.00177123	0.00420194	Ralgapb
ENSRNOG00000014844	-1.35585	-0.337631	11971	1596.43	1.45709e-07	1.01902e-06	Kif21a
ENSRNOG00000014856	-0.599221	-0.286679	6852.01	1536.81	0.00855576	0.0170045	Etnk1
ENSRNOG00000014863	0.240727	0.353221	1778.23	376.446	0.459692	0.552178	Reck
ENSRNOG00000014874	-0.699375	0.273598	1694.09	1206.67	2.18714e-14	1.13731e-12	Zfyve28
ENSRNOG00000014875	-0.276926	0.274379	1142.84	243.981	0.000264948	0.00078655	Ash2l
ENSRNOG00000014903	-0.411469	0.364809	2555.64	357.539	3.07626e-08	2.62378e-07	Zfyve27
ENSRNOG00000014915	-0.708981	0.0512202	1440.92	235.062	5.13431e-07	3.07677e-06	Gsr
ENSRNOG00000014927	-0.614086	-0.448799	417.932	254.986	0.479589	0.57184	Zcchc9
ENSRNOG00000014928	-1.85177	-0.930288	3668.47	349.611	3.90372e-07	2.41566e-06	Apba1
ENSRNOG00000014963	-0.845971	-0.792893	2553.85	1317.34	0.657533	0.738636	Gpr56
ENSRNOG00000014981	-1.02335	-0.122175	5950.33	269.228	3.17229e-09	3.56358e-08	Usp14
ENSRNOG00000014986	-0.499476	0.166434	2416.21	543.781	1.93463e-06	1.02925e-05	Ube4b
ENSRNOG00000014997	-0.00218092	0.626012	2546.15	230.781	0.00018833	0.000585513	Igf2r
ENSRNOG00000015007	0.451634	1.01488	768.759	299.779	0.0165703	0.0308444	RGD1565591
ENSRNOG00000015018	0.0196549	0.579253	11323.1	245.222	0.00381933	0.00828078	Pdia3
ENSRNOG00000015019	-0.0627202	0.214184	939.787	281.582	0.0628151	0.0997615	Spg21
ENSRNOG00000015030	0.631785	1.03264	1437.46	268.031	0.0169967	0.031529	Tjp2
ENSRNOG00000015033	0.37322	0.386358	803.159	583.001	0.855936	0.898579	Mxd4
ENSRNOG00000015080	-0.672938	0.161132	622.87	316.19	7.8624e-05	0.00026767	Wdfy1
ENSRNOG00000015088	-1.53017	-0.593028	9711.54	2097.25	1.5956e-08	1.46559e-07	Prune2
ENSRNOG00000015097	-0.644798	0.0875009	1525.88	216.413	8.47281e-05	0.000286035	Kcmf1
ENSRNOG00000015121	0.29244	0.713868	394.063	226.371	0.0134075	0.0255472	N4bp1
ENSRNOG00000015122	-0.770766	0.428768	1447.28	393.753	0	0	Tpd52l2
ENSRNOG00000015124	-0.660054	-0.604216	2334.7	269.243	0.647598	0.729254	Gpam
ENSRNOG00000015128	-0.648909	0.465286	2356.68	388.141	2.12053e-14	1.12075e-12	Sae1
ENSRNOG00000015150	-0.58471	0.277269	882.029	200.009	6.54839e-08	5.13674e-07	Spg7
ENSRNOG00000015162	-0.375555	0.28412	2068.19	673.062	5.68789e-07	3.36473e-06	Lonp2
ENSRNOG00000015173	0.170596	0.342278	1982.17	468.814	0.20154	0.277204	Mbtps1
ENSRNOG00000015182	-0.440537	0.642628	3467.15	164.449	5.83414e-11	1.19046e-09	Ppp2cb
ENSRNOG00000015221	0.513935	0.571259	2191.49	387.411	0.67445	0.752918	Eif3f
ENSRNOG00000015226	-0.397785	0.0427726	2133.58	401.805	0.00309773	0.00690669	Man1a2
ENSRNOG00000015232	0.713135	0.512918	524.006	457.519	0.174743	0.245585	Pip5k1b
ENSRNOG00000015233	-1.32466	-0.668429	2228.1	457.289	1.80464e-06	9.68079e-06	Etfa
ENSRNOG00000015235	-0.424148	0.0997526	313.601	192.361	0.00237473	0.00546086	Fra10ac1
ENSRNOG00000015237	-0.0567007	0.72282	725.813	217.236	9.781e-07	5.49372e-06	Gle1
ENSRNOG00000015250	-0.014169	0.587807	870.605	173.577	0.000262277	0.000780058	Mettl14
ENSRNOG00000015257	-0.924391	-0.0332915	3891.19	443.865	2.48044e-11	5.71209e-10	Coro2b
ENSRNOG00000015273	0.122402	0.169151	1225.81	752.31	0.75059	0.816707	Ak3
ENSRNOG00000015285	0.786681	1.17474	1176.77	212.91	0.0149783	0.0281739	Lrp4
ENSRNOG00000015288	-0.736991	0.326724	1407.72	282.695	1.04216e-08	1.00297e-07	Dip2c
ENSRNOG00000015300	-0.478416	0.0997793	824.74	393.441	6.04385e-05	0.000211797	Spsb3
ENSRNOG00000015301	-0.970004	0.284947	1931.51	225.571	5.09981e-12	1.4174e-10	ELP2
ENSRNOG00000015332	-0.13397	0.0263114	352.835	289.218	0.301581	0.391267	Thoc1
ENSRNOG00000015334	0.255553	0.49106	663.077	392.472	0.0963023	0.14597	Fcho2
ENSRNOG00000015346	-0.252636	-0.132074	511.036	207.791	0.480414	0.572378	Obsl1
ENSRNOG00000015353	0.593977	0.965324	2039.03	224.525	0.0139241	0.0263602	Prss12
ENSRNOG00000015354	-1.01832	-1.11416	654.559	648.809	0.403657	0.496903	Aox1
ENSRNOG00000015396	-0.757155	-0.24322	46587.5	1720.98	1.95069e-05	7.80278e-05	Sptan1
ENSRNOG00000015417	0.0769644	0.447021	2128.01	352.022	0.0089065	0.0176163	Kansl3
ENSRNOG00000015430	-0.436005	0.600159	1167.78	200.213	5.62449e-11	1.15499e-09	Nlgn2
ENSRNOG00000015445	-0.413283	0.0725747	12763.2	399.975	0.000708763	0.00188225	Mal
ENSRNOG00000015473	0.371246	0.713961	1117.71	415.054	0.0142303	0.0268925	Phactr2
ENSRNOG00000015476	-0.278226	-0.461158	64.0248	197.664	0.424214	0.517271	Ubxn11
ENSRNOG00000015480	-1.1608	-0.570522	1291.68	298.509	0.00038864	0.00110687	Prkcz
ENSRNOG00000015495	-0.904629	-0.820179	175.453	213.044	0.712756	0.786422	Slc25a37
ENSRNOG00000015496	0.923587	0.951686	2151.62	333.132	0.776573	0.839032	Tpm4
ENSRNOG00000015499	0.148897	0.115611	2212.15	983.604	0.807819	0.862387	Serinc4
ENSRNOG00000015501	-0.430817	-0.00432923	1460.2	467.47	0.0021324	0.0049602	Ddhd2
ENSRNOG00000015508	-0.768804	0.168355	2063.79	358.713	9.20376e-06	4.04263e-05	RGD1307235
ENSRNOG00000015514	-0.600849	-0.29404	32035	445.014	0.0241234	0.0426626	Bcat1
ENSRNOG00000015534	-0.154302	0.63318	872.183	316.449	1.09453e-07	7.92982e-07	Cnep1r1
ENSRNOG00000015540	0.129608	0.299247	1855.18	478.755	0.206768	0.283547	Ppp6r3
ENSRNOG00000015543	-0.739222	-0.602533	190.248	304.555	0.44042	0.5328	RGD1305938
ENSRNOG00000015547	1.06593	1.21112	1549.54	254.21	0.401261	0.494899	Jak2
ENSRNOG00000015553	0.0570326	0.542518	530.218	207.023	0.0032089	0.0071152	Gatad2b
ENSRNOG00000015560	-0.0368075	0.315599	546.651	211.043	0.0292838	0.0507858	2210018M11Rik
ENSRNOG00000015575	-0.00574457	0.955832	2591.46	234.439	5.99767e-10	8.26346e-09	Rab11fip5
ENSRNOG00000015600	-0.148504	0.323152	1324.25	260.235	0.00165488	0.00396091	Prpf6
ENSRNOG00000015619	-0.14375	0.483214	1418.58	589.609	3.37521e-06	1.6897e-05	Agfg1
ENSRNOG00000015625	-0.841062	-0.504494	916.947	275.486	0.0252464	0.0444336	MGC116202
ENSRNOG00000015634	0.579772	0.628056	790.624	198.259	0.788245	0.8471	Smad4
ENSRNOG00000015636	-0.0252161	-0.184169	245.895	221.238	0.610112	0.692606	Wdr34
ENSRNOG00000015643	-0.539416	-0.461548	34794.7	245.527	0.58296	0.667186	Prph
ENSRNOG00000015645	0.264246	0.366969	280.023	189.07	0.552266	0.639786	Rnf138
ENSRNOG00000015654	-0.601712	-0.160384	933.451	299.989	0.0217786	0.039182	Ghr
ENSRNOG00000015658	0.258505	0.778318	3424.45	4160.18	1.64394e-05	6.73453e-05	Sorbs1
ENSRNOG00000015664	-0.598302	0.313658	372.679	209.669	3.7942e-08	3.16085e-07	Tmem8b
ENSRNOG00000015676	-0.230762	0.250617	1027.16	449.588	0.00062541	0.00168167	Brd9
ENSRNOG00000015679	-2.40414	-1.35348	3228.57	321.757	1.00686e-12	3.18247e-11	Dok4
ENSRNOG00000015701	0.894317	1.07613	601.04	263.655	0.268302	0.354075	Rreb1
ENSRNOG00000015708	-0.0216868	0.191639	302.787	180.749	0.225184	0.305938	E2f4
ENSRNOG00000015713	0.0225371	0.525154	1373.71	884.631	0.000117114	0.000380727	Parva
ENSRNOG00000015717	-0.2722	1.05555	565.026	309.611	2.85485e-07	1.85192e-06	Ptpre
ENSRNOG00000015733	-0.120784	0.805591	614.015	281.826	2.42343e-09	2.82062e-08	Myl12b
ENSRNOG00000015734	-0.762751	-0.369974	2266.48	370.805	0.00475731	0.0100905	Ube3a
ENSRNOG00000015736	0.867945	1.489	790.699	169.967	0.000308567	0.000900289	Dhrs3
ENSRNOG00000015753	-0.240092	0.553507	2109.38	224.925	1.87102e-07	1.26461e-06	Epn1
ENSRNOG00000015807	0.472573	0.4746	253.269	366.226	0.944853	0.959738	Pyroxd2
ENSRNOG00000015813	-0.334578	0.12409	1980.35	844.655	0.000398188	0.00112907	Ubr2
ENSRNOG00000015835	-1.51513	-1.66649	450.67	289.209	0.303051	0.392762	Cacna2d2
ENSRNOG00000015840	-0.27211	0.394635	2192.43	259.871	7.31171e-06	3.29692e-05	Hsd17b4
ENSRNOG00000015843	-0.823314	0.229474	6809.49	218.924	5.63536e-10	7.79759e-09	Itfg1
ENSRNOG00000015888	-0.46594	0.267774	3066.38	178.952	7.7406e-06	3.46607e-05	Larp4b
ENSRNOG00000015895	-0.236699	0.295672	1579.32	375.908	0.000201694	0.000619888	B4galt6
ENSRNOG00000015912	-0.459369	-0.481971	1733.7	463.697	0.852216	0.895549	Ptdss2
ENSRNOG00000015913	0.188654	0.570915	1354.42	267.404	0.0343541	0.0585709	Tspan5
ENSRNOG00000015914	0.0240355	0.655909	1488.5	785.374	1.44408e-06	7.90442e-06	U2af2
ENSRNOG00000015925	-0.478928	-0.350811	947.115	249.613	0.400866	0.49479	Zfp131
ENSRNOG00000015953	-0.622988	0.336876	3645.92	316.741	1.40483e-11	3.51099e-10	Oaz2
ENSRNOG00000015971	-0.35602	-0.143741	5611.08	244.859	0.156127	0.222722	Slc12a2
ENSRNOG00000015976	-0.856375	-0.930958	612.664	463.592	0.695078	0.772469	Snurf
ENSRNOG00000015987	-0.450857	0.321447	12869.7	462.138	0.00488825	0.0103174	Rap1gds1
ENSRNOG00000015999	0.224506	0.569306	743.077	201.109	0.035582	0.0604089	Cirbp
ENSRNOG00000016013	-0.65421	-0.478349	1822.22	3517.82	0.152745	0.218285	Gprc5b
ENSRNOG00000016015	0.229804	0.192494	182.128	266.854	0.82884	0.878407	Dcp1a
ENSRNOG00000016023	-0.844069	-0.661079	1334.56	372.875	0.222801	0.303389	Kank1
ENSRNOG00000016031	-0.378538	-0.650256	3442.28	1027.67	0.073215	0.114585	Bicd2
ENSRNOG00000016036	-0.793848	0.201429	542.123	336.48	8.93597e-11	1.66529e-09	Rprd1a
ENSRNOG00000016050	-0.449789	0.309243	2598.65	554.299	1.18911e-08	1.12425e-07	Fgfr1
ENSRNOG00000016062	-0.454855	-0.14697	758.858	464.435	0.034673	0.0590522	Snta1
ENSRNOG00000016063	-0.381937	-0.0741941	1516.29	226.331	0.0413343	0.0686963	9030624J02Rik
ENSRNOG00000016064	-0.321148	0.323479	4634.58	470.06	2.13531e-06	1.12304e-05	Tkt
ENSRNOG00000016067	-0.815153	-0.109881	5716.16	207.526	1.26201e-05	5.31162e-05	Ckap5
ENSRNOG00000016070	-1.84096	-1.23353	294.877	244.367	0.000403383	0.0011418	Trpc3
ENSRNOG00000016071	0.562506	0.542186	1287.64	366.941	0.912877	0.939692	Leprel2
ENSRNOG00000016088	-0.549413	0.11326	731.343	223	2.33788e-05	9.08111e-05	Cdk10
ENSRNOG00000016093	-0.766453	-0.0395571	452.579	987.91	1.8498e-05	7.45468e-05	Hyal3
ENSRNOG00000016117	2.51857	2.45308	1605.9	796.069	0.722032	0.793669	Myof
ENSRNOG00000016122	-0.778045	-0.77268	5047.53	259.375	0.942157	0.958508	Hmgcr
ENSRNOG00000016137	-0.53004	0.124547	7231.57	241.184	8.4305e-06	3.72328e-05	Rad23b
ENSRNOG00000016138	0.108805	0.536666	862.172	179.125	0.0106515	0.0206995	Crtc2
ENSRNOG00000016145	0.30658	0.496324	1170.3	422.48	0.169617	0.239611	Strn4
ENSRNOG00000016165	-0.300862	0.0757621	1727.18	622.377	0.00463181	0.00985673	RGD1561963
ENSRNOG00000016166	1.27144	1.80883	1719.26	197.956	0.00129925	0.00321473	Pdlim1
ENSRNOG00000016174	0.148121	0.487912	283.886	407.11	0.0366514	0.0619425	Slc35b3
ENSRNOG00000016190	-0.58446	0.369012	877.295	206.35	5.36445e-08	4.33458e-07	Coq9
ENSRNOG00000016196	-1.40149	-0.201731	394.168	735.207	4.88498e-15	3.35089e-13	Dlgap1
ENSRNOG00000016212	-0.232483	0.408567	1393.8	417.168	4.9256e-06	2.34913e-05	Ankfy1
ENSRNOG00000016213	-0.765939	0.225113	646.271	211.372	5.63241e-06	2.63172e-05	Ssbp2
ENSRNOG00000016218	-0.633225	0.153808	2952.69	304.057	3.40627e-08	2.87482e-07	Gtf3c1
ENSRNOG00000016227	-0.417038	0.77822	4281.96	248.848	9.99201e-16	8.9484e-14	Glrx3
ENSRNOG00000016239	-0.426684	0.193609	567.365	223.773	9.80392e-05	0.00032619	Zadh2
ENSRNOG00000016244	-0.170629	0.0422749	660.345	467.819	0.136951	0.197552	Mical2
ENSRNOG00000016250	0.251007	0.487665	1378.18	202.887	0.129677	0.188749	Ammecr1l
ENSRNOG00000016254	0.653669	1.04487	1598.41	284.255	0.00940264	0.0184505	Sema4c
ENSRNOG00000016256	0.563526	0.726843	2621.13	764.607	0.19767	0.272811	Myo9b
ENSRNOG00000016258	0.24493	0.412392	555.278	203.179	0.27266	0.358798	Zfp516
ENSRNOG00000016271	-0.132407	0.400768	12837.9	413.834	8.45814e-05	0.000285839	Itm2b
ENSRNOG00000016280	-0.862182	0.182305	912.499	213.155	2.29401e-11	5.42636e-10	Btrc
ENSRNOG00000016281	0.747497	0.436746	9770.5	231.743	0.121689	0.178329	Col4a1
ENSRNOG00000016303	0.0582443	0.411894	388.245	221.606	0.0307994	0.0531002	Zfp236
ENSRNOG00000016321	-1.82085	-1.63052	4186.51	1674.92	0.153439	0.219083	Entpd4
ENSRNOG00000016346	-0.32359	0.983071	2025.6	228.398	8.82627e-14	3.84539e-12	Prkcd
ENSRNOG00000016356	-1.44805	-0.215586	4094.11	248.469	3.45612e-13	1.28487e-11	Got1
ENSRNOG00000016357	-1.12795	-0.605161	672.83	255.792	0.00101749	0.00259114	Casc4
ENSRNOG00000016358	-0.679241	-0.12783	1882.72	193.956	0.000416989	0.00117824	Apba2
ENSRNOG00000016369	-0.114333	0.357941	737.585	210.788	0.00292693	0.0065759	Eci2
ENSRNOG00000016372	0.0766391	0.266074	1537.64	293.831	0.225602	0.306248	Slc12a7
ENSRNOG00000016398	-0.998782	-0.540017	11428.9	378.979	0.00270523	0.00613769	Clstn1
ENSRNOG00000016408	0.985666	1.11563	862.229	343.336	0.343611	0.434773	Kirrel
ENSRNOG00000016423	-0.372505	0.109996	9017.85	672.485	0.000162888	0.000512342	Tacc1
ENSRNOG00000016443	-0.592408	-0.436732	3362.45	249.261	0.305107	0.395037	Vps13d
ENSRNOG00000016448	-0.174885	0.349392	1150.9	229.565	0.000623583	0.00167956	Eef2k
ENSRNOG00000016454	0.480806	0.388066	319.389	263.155	0.740736	0.80844	Nasp
ENSRNOG00000016459	-0.369971	0.155919	593.823	203.511	0.00110707	0.00279062	Eif3j
ENSRNOG00000016460	-0.557912	0.100215	14767.8	380.456	2.17549e-06	1.14231e-05	Clu
ENSRNOG00000016469	-1.04511	-1.0816	1501.95	307.784	0.799817	0.856966	Fxyd2
ENSRNOG00000016470	-0.910123	-0.154173	209.848	563.594	2.11416e-05	8.36324e-05	Ndufa10
ENSRNOG00000016472	-0.50177	-0.175403	91.0537	195.361	0.116948	0.172479	2004-03-01
ENSRNOG00000016486	0.00677339	0.464686	894.042	263.695	0.00263305	0.00598657	Nop58
ENSRNOG00000016496	1.40613	0.969445	1494.66	535.147	0.0025025	0.00572608	Ctsc
ENSRNOG00000016508	-0.263508	-1.08888	996.932	604.64	0.000442786	0.00124676	Palmd
ENSRNOG00000016511	-0.358585	0.109348	1834.69	302.349	0.00124133	0.00309038	Pitrm1
ENSRNOG00000016516	-0.594356	0.155262	57447.4	6122.09	3.97091e-07	2.44784e-06	Mbp
ENSRNOG00000016534	-0.653624	-0.376561	2271.62	854.999	0.0309064	0.0532561	Fam171a1
ENSRNOG00000016544	0.241741	0.297441	1277.61	1085.43	0.66821	0.748283	Arhgef28
ENSRNOG00000016550	-0.676033	0.37662	1367.8	1165.55	3.33067e-16	3.97707e-14	Dclk2
ENSRNOG00000016552	-1.27994	-1.00267	23031.8	332.553	0.0573835	0.0918136	Hmgcs1
ENSRNOG00000016576	-0.555933	-0.559949	759.644	644.786	0.90047	0.931082	Lrrc16a
ENSRNOG00000016592	0.0284513	0.455766	6629.87	347.4	0.00188921	0.00444261	Gnai2
ENSRNOG00000016596	-0.515889	0.363769	8846.37	251.707	4.24923e-06	2.07254e-05	Hspa4
ENSRNOG00000016610	0.210988	0.516501	1284.12	247.444	0.0425	0.070393	Arhgap1
ENSRNOG00000016617	0.762059	0.949109	731.431	168.671	0.465465	0.557866	Wwtr1
ENSRNOG00000016629	-0.217453	0.493727	1360.3	638.686	1.2795e-07	9.04629e-07	Zcchc6
ENSRNOG00000016638	-0.245769	0.445031	270.948	471.797	9.74889e-06	4.2359e-05	Gnb1
ENSRNOG00000016643	0.0890436	0.203837	421.964	499.047	0.436595	0.52857	Lpcat2
ENSRNOG00000016665	0.00989594	0.545832	382.913	184.075	0.00162106	0.00390657	Tpra1
ENSRNOG00000016671	-0.97635	-1.19766	387.167	454.05	0.136013	0.196552	Dtna-ps1
ENSRNOG00000016677	-0.466455	0.217767	1467.71	403.499	1.17061e-05	4.9724e-05	Csnk1g3
ENSRNOG00000016679	0.0700531	0.78945	292.902	158.16	6.5342e-05	0.000226033	Tmc7
ENSRNOG00000016680	-0.28906	0.236642	3427.86	334.996	0.00040229	0.0011397	Nsd1
ENSRNOG00000016684	-1.23883	-0.944013	804.725	438.041	0.0386774	0.0649797	Wnk2
ENSRNOG00000016686	-0.544423	0.613476	1009.95	366.675	1.22125e-15	1.06413e-13	Tmem167a
ENSRNOG00000016687	1.48931	1.42103	1271.04	187.967	0.720076	0.792059	Ssc5d
ENSRNOG00000016692	-0.537282	1.05204	2069.65	279.408	9.99201e-16	8.9484e-14	Hsdl2
ENSRNOG00000016695	1.56022	0.977686	2285.02	183.195	0.000588312	0.00160331	Mmp2
ENSRNOG00000016698	-0.524752	-0.300307	1332.71	686.446	0.0936907	0.142346	Rnmt
ENSRNOG00000016717	-1.15455	-0.768538	858.172	212.335	0.0188046	0.034525	Gas2
ENSRNOG00000016722	-0.430557	-0.242456	1621.48	294.851	0.206598	0.283435	Xpo6
ENSRNOG00000016727	-0.535045	0.641662	10697.4	172.614	1.37668e-13	5.54801e-12	Akr1a1
ENSRNOG00000016728	-0.508476	-1.05251	355.826	648.469	0.0022234	0.00514961	Tiam2
ENSRNOG00000016744	-0.618918	0.047545	3267.83	291.558	7.63771e-05	0.000261124	Chd6
ENSRNOG00000016751	0.092324	0.606312	433.915	216.273	0.00174612	0.00414849	Slc25a28
ENSRNOG00000016770	-1.1287	-1.14355	12187.2	5057.42	0.877567	0.914439	Calm3
ENSRNOG00000016774	-0.453213	0.220307	457.217	210.551	3.44166e-05	0.000128276	Telo2
ENSRNOG00000016777	-0.309603	-0.145504	741.436	371.726	0.263745	0.349205	R3hcc1
ENSRNOG00000016778	-0.613008	-0.570038	1122.7	1125.09	0.741091	0.808554	Cops7a
ENSRNOG00000016779	-0.0856208	-0.0613385	1661.44	1032.88	0.838718	0.885695	Fam120a
ENSRNOG00000016780	0.263773	-0.149788	144.398	346.956	0.0360147	0.0610471	RGD1310951
ENSRNOG00000016790	0.192576	0.340549	1514.29	356.517	0.289503	0.377266	Suv420h1
ENSRNOG00000016795	-0.908387	0.199511	2186.11	352.255	2.66454e-15	2.09523e-13	Rabl6
ENSRNOG00000016800	0.622194	0.63613	1389.96	432.953	0.866248	0.905278	Ss18
ENSRNOG00000016807	-0.625902	-0.165098	2254.73	199.248	0.0028604	0.00643539	Oat
ENSRNOG00000016813	0.846796	0.821486	320.08	639.189	0.863582	0.9038	Tia1
ENSRNOG00000016831	0.766126	1.03122	8669.51	224.608	0.0714258	0.112057	Serpinh1
ENSRNOG00000016833	-0.446229	0.0288193	1368.14	229.025	0.00251139	0.0057395	Ide
ENSRNOG00000016834	-0.723793	-1.23051	1935.25	837.669	6.98598e-05	0.000240886	Wdr37
ENSRNOG00000016841	-0.638586	-0.473064	620.404	934.102	0.230976	0.312229	Gpt2
ENSRNOG00000016847	-1.02173	-0.170902	1390.16	788.227	8.16583e-11	1.55779e-09	Bace1
ENSRNOG00000016866	0.538094	0.823864	206.212	274.964	0.172519	0.242882	Fhl2
ENSRNOG00000016875	-0.474969	0.0443579	736.855	282.882	0.000510841	0.00141438	Cbx7
ENSRNOG00000016879	-0.176648	0.245262	90.6564	520.33	0.030746	0.0530365	Ldlrad4
ENSRNOG00000016885	0.800932	0.86967	853.035	3032.4	0.575684	0.66097	Klf6
ENSRNOG00000016891	-0.13603	0.0232379	512.746	389.739	0.281061	0.367814	Uimc1
ENSRNOG00000016892	0.0162325	0.725035	626.718	194.559	1.1632e-05	4.95399e-05	Nr2f6
ENSRNOG00000016896	0.201944	0.640624	3667.26	207.107	0.00325436	0.00719066	Rpl3
ENSRNOG00000016905	-0.196629	0.147966	1273.65	261.685	0.0213036	0.0384982	Hmg20a
ENSRNOG00000016911	-0.063831	-0.0331533	4056.38	3003.1	0.812536	0.866562	Tmbim6
ENSRNOG00000016920	-1.62867	-0.483847	1104.23	319.85	4.55191e-15	3.1903e-13	Spire2
ENSRNOG00000016924	0.125636	0.563994	11452.1	795.557	0.00050144	0.00139126	Acly
ENSRNOG00000016936	0.238437	-0.597893	1291.59	1118.53	1.59989e-05	6.5624e-05	Nadk
ENSRNOG00000016940	-0.497089	0.289516	319.385	243.137	0.000281439	0.000827882	Ppp2r2d
ENSRNOG00000016948	0.302829	0.263702	435.379	666.436	0.781874	0.843064	Nhlrc2
ENSRNOG00000016955	-1.56945	-0.620559	2619.37	659.396	2.54945e-09	2.93551e-08	Fam188a
ENSRNOG00000016963	-0.243841	0.178903	6328.81	499.888	0.00181352	0.00428651	Trip12
ENSRNOG00000016976	-0.11302	0.87669	713.993	160.813	4.70166e-08	3.85703e-07	Clcn7
ENSRNOG00000016980	1.2525	1.34994	312.894	298.721	0.530262	0.619407	Qprt
ENSRNOG00000016984	-0.503269	0.279389	2452.85	262.357	9.68747e-08	7.13069e-07	Atg13
ENSRNOG00000017003	0.330473	0.454294	1480.07	238.907	0.410117	0.503736	RGD1560871
ENSRNOG00000017018	-0.694588	-0.369191	1510.34	279.039	0.0345689	0.058906	A630007B06Rik
ENSRNOG00000017020	0.42211	0.758655	534.936	174.539	0.0335895	0.0574497	Inpp5d
ENSRNOG00000017021	-2.17189	-1.68393	773.684	444.574	0.0023112	0.00533761	Galntl4
ENSRNOG00000017023	-0.488492	0.395908	5304.99	338.936	2.53834e-10	3.91561e-09	Tcf25
ENSRNOG00000017029	-0.260174	0.406939	118.973	218.18	0.000900306	0.00232579	Snx1
ENSRNOG00000017030	-0.399264	0.186811	1835.08	362.535	3.84009e-05	0.000140687	Arid1b
ENSRNOG00000017035	-0.204868	0.242857	1483.35	309.008	0.00188168	0.00442813	Cep120
ENSRNOG00000017036	-0.514126	0.423302	864.309	180.142	8.81746e-09	8.74692e-08	Sec11c
ENSRNOG00000017057	-0.28304	0.561559	414.196	402.355	5.84703e-06	2.71626e-05	Tbc1d22a
ENSRNOG00000017066	0.205454	0.359877	774.911	286.187	0.28766	0.375374	Zfp384
ENSRNOG00000017074	-0.430814	0.0775674	1179.89	241.673	0.000812549	0.00212583	RAB28
ENSRNOG00000017075	0.0989659	0.490607	371.674	178.473	0.0220814	0.0396163	Slc35e2b
ENSRNOG00000017079	-1.08503	-1.13341	5304.03	6743.82	0.594357	0.678603	Pgm2l1
ENSRNOG00000017085	-0.359097	-0.14373	800.327	208.594	0.170591	0.240734	Tubgcp3
ENSRNOG00000017087	0.575701	0.854588	666.636	275.364	0.204801	0.281089	Man1c1
ENSRNOG00000017093	0.278822	0.362472	378.3	231.871	0.528895	0.618194	Pxdc1
ENSRNOG00000017105	-1.45527	-1.26564	382.584	173.434	0.308446	0.39825
ENSRNOG00000017106	-0.257592	0.500035	5162.74	1454.25	8.06482e-10	1.06561e-08	Csnk1a1
ENSRNOG00000017108	-1.59202	0.248884	770.818	263.862	4.83523e-06	2.31631e-05	Syngr1
ENSRNOG00000017113	-0.123146	0.329957	2025.68	534.451	0.00312799	0.00696454	Ccnt2
ENSRNOG00000017116	0.199414	0.0434065	1246.41	532.307	0.447953	0.540494	Zfp532
ENSRNOG00000017120	-1.19214	-0.620217	3092.23	321.779	3.89024e-05	0.000142362	Abhd2
ENSRNOG00000017125	-0.103049	0.555992	869.528	247.186	4.3271e-05	0.000156924	Fam53b
ENSRNOG00000017133	-0.524956	-0.444511	2281.95	455.393	0.572185	0.65789	P33MONOX
ENSRNOG00000017146	0.786969	0.831487	254.682	225.886	0.799094	0.856475	Nfatc1
[truncated: 1,226 more rows]
