# Supplementary material for: A comparison of RNA-seq and exon arrays for whole genome transcription profiling of the L5 spinal nerve transection model of neuropathic pain in the rat
Source: Mol Pain. 2014 Jan 28;10:7. doi: 10.1186/1744-8069-10-7 (PMC4021616; doi:10.1186/1744-8069-10-7)
Supplement: Additional file 7 — The effect of changing the permitted false discovery rate, on the total number of genes deemed as differentially expressed. Numbers of genes called as significantly DE for RNA-seq, microarrays and the overlap between them for varying FDRs. Ensembl gene ids and gene symbols are given. [file 1744-8069-10-7-S7.xls]

## Sheet: Additional file 7.csv
FDR	RNA.seq.only	Both	Microarray.only
0.01	3364	1483	345
0.05	3237	3395	1089
0.1	3550	4192	1606
0.15	3758	4717	1999
0.2	3976	5127	2347
